# Supplementary material for: Genetic diversity trend in Indian rice varieties: an analysis using SSR markers
Source: BMC Genet. 2016 Sep 5;17:127. doi: 10.1186/s12863-016-0437-7 (PMC5011800; doi:10.1186/s12863-016-0437-7)
Supplement: Additional file 1: Table S1. — List of rice varieties characterized using HvSSR markers along with their pedigree, IC number, year of release and traits. (XLSX 79 kb) [file 12863_2016_437_MOESM1_ESM.xlsx]

## Sheet: Sheet1
Table S1: List of Rice varieties characterized using HvSSR markers alongwith their Pedigee, IC number, Year of release and traits
S.No.	Name	States	Pedigree	IC (Indigenous collection) No.	Year of release/notification	Traits
1	25P25 Rice hybrid	CVRC	R818F/ R842	IC593827	2012*	Hybrid
2	27P31 Rice hybrid	CVRC	R834F/R872	IC593835	2012	Hybrid
3	27P61 Rice hybrid	CVRC	R822F/ R872	IC593831	2012	Hybrid
4	6201 CPA 103	CVRC	CO-2 x MO-1	IC297628	2000	Hybrid
5	Abhishek	Jharkhand	Open Florat mutant	IC512314	2007
6	ADT 49	Tamil Nadu	CR 1009/ Jeeragasambs	IC589322	2010	Medium slender, white rice with 1000 grain weight of 14.0g,moderately resistance to blast, sheath rot, sheath blight, brown spot and leaf folder.
7	ADT 50	Tamil Nadu	BPT 5204 × CR1009	IC591122	2011	Duration – 150 days, suitable for Samba season (August sowing) average grain yield – 5945 kg/ha, potential yield – 10,494 kg/ha,resistance to leaf folder, moderately resistance to stem borer and moderately susceptible to GLH, brown spot , blast and RTD, medium slender rice with less 1000 grain weight of 15.9g, multi purpose rice suitable for consumption as mealong slender, for making tiffin, swee…
8	ADT 35	Tamil Nadu	Bhavani/Jaya	IC454187	1979	Long duration, tall nature and short bold grains.
9	Akutpheu	Manipur (RS)	Langphou x IR-1364-37-3-1	IC297609	1999*	Highly lowland irrigated varieties, kharif
10	Amrut	Karnataka (RS)	M 63-83 / RP 79-5 // RN-21	IC145234	1993	Rainfed upland, grains long bold
11	Annapurna	Kerela	PTB-20 x IR-8	IC465407	1982*	Upland, short duration, mild aroma, best cooking quality cohesiveness, tenderness on touching, tenderness on chewing, taste, aroma, elongated
12	Arize Tej (HRI 169) Rice hybrid	Orissa	CO 02/ M012	IC593743	2012*	Hybrid
13	Asha (R- 35- 2752)	Madhya Pradesh	IR8/W 1263	IC454527	1980	Deepwater, seed long slender, resistance to gall midge, leaf folder, case worm, bacterial leaf blight and blast. Seed without aroma.
14	Bala	Orissa	N22 x TN-I	IC389910	1970	Beali
15	BAM- 6	Orissa	Pure line selection from Ratna Chudi	IC512487	1940	Tall variety grown in semi deep water land, maintain their popularity for lowland ecosystem, medium slender and/or as donor parents in high-yielding breeding programedium slender, grains medium slender
16	Basmati- 217	Punjab	Pure line selection	IC465950	1969	Aromatic, long grain
17	Bhagya	Kerela	Thadukan X Jaya	IC422084	1986	Early duration, lowland, suitable for first crop season in Onattukara and eastern lateritic region. Drought resistant in the early growth phases. Moderately tolerant to blight, stem borer, leaf roller and case worm.
18	Bhudeb (CN- 1035- 61)	West Bengal (RS)	Pankaj/IR 38699-49-3-1-2// IR 41389-20-5	IC261541	2002	Semi tall, grains - long slender, golden colour, moderately resistance to Sh.B., Sh. R. and SB, resistance to BLB, BPH, GM; Yield : 31-41 Q/ha. Rainfed deep water areas
19	Bhutnath (CSRC (s) 5-2-2-5)	West Bengal	SR 26 B/ Pankaj	IC405191	2006	Rainfed, grains – long slender, milling recovery 70.25%, moderately resistance to leafb last, neck blast, Sh.B, RTV, Sh. R and BS.moderately resistance to SB,LF, Yield : 40 Q/ha, coastal rainfed ares, medium maturity.
20	Biraj (CNM- 539)	West Bengal	CO 1393 mutant	IC261554	1982	Good grain quality, mutant of OC 1393, late, daylength sensitive, yield 4-5 t/ha, suitable for lowlands, where water depth varies between 50 and 70 cm, submergence tolerant
21	BK-190	Rajasthan	R-14 x IR-8	IC454283	1980	Commercial variety, Irrigated medium, semi-dwarf (110 cm), grains- short bold, AWP & white, Yield: 70 Q/ha
22	BK-79	Rajasthan	TN 1/NP 130//Basmati 370	IC454211	1981	Irrigated early, aromatic, long slender transcluscent grains with good cooking quality Dwarf (82-85 cm), resistance to LH and BLB; Yield: 40-50 Q/ha
23	BR- 34	Bihar	Pureline selection from Dolangi rice	IC303001	1961	Aromatic, grains short golden, pure line selection from Dolangi rice, shallow Rainfed, tall (130-140 cm), grains- medium slender, white, resistant to BB & SB and tolerant to drought, Yield: 25-30 Q/ha.
24	Cauvery	Tamil Nadu	TN 1xTKM 6	IC123688	1970	Beali, high yielding, dwarf (86 cm), grains-short bold, AWP, resistant to Blong slender, moderate resistance to SB, susceptible to blast, BLB, TV, GM and GPH, Yield: 35-50 Q/ha.
25	Chandrahasmi (IET-1680)	Chattisgarh	Abhaya/Phalguna	IC549667	2006	Rainfed lowland, It has long cylinder export quality grain (non Basmati) with head rice recovery of 67.3%. Rainfed , shallow, lowland Chandrahasini is acceptable to farmer because of its high grain yield desirable export (non basmati) grain quality and multiple resistance
26	Chinsurah Rice	West Bengal	Pankaj/ IET 4786	IC573500	2010	Resistant to race 6 of bacterial blight,
27	CO (R) 50 (IET 19321)	Tamil Nadu	CO-43/ADT38	IC571786	2009	Irrigated medium, medium slender rice, high head rice recovery, season- late samba
28	CO (R) 49	Tamil Nadu	C 20/ RNR 52147	IC565621	2008	Season - late samba / thaladi, medium slender, white fine rice, moderate resistance to blast and rice tungro Disease. Moderately resistance to yellow stem borer and Green Leaf Hopper, superior cooking quality,
29	CO -25	CVRC	CO 4 x ADT 10	IC567837	1949	Hybrid sirumani, resistance to blast,
30	CO 4 (TNRH 174) Rice hybrid	Tamil Nadu	COMS 23 A/ CB 174R	IC589312	2012	Hybrid, high yield and drought tolerance
31	CO 42	Tamil Nadu	RP 31492 x LMN	IC263969	1979	Tolerant to BPH
32	CR Dhan 401	Orissa	Savitri / IR 44	IC569469	2010	Shallow rain-fed lowlands/ Irrigated late sown condition, suitable for shallow lowland areas, matures in 150 days and yields 5.4 t/ha and possesses medium slender grains with good grain quality. The variety is resistant to blast and white-backed plant hopper.
33	CR Dhan 500	Orissa	Ravana/ Mahsuri	IC588763	2012	Deep water, tall (140-155cm),grains- medium slender, moderate resistance to leaf blast, neck blast, BS, GM-1 & 5, SB, WM, resitant leaf folder. Yield: 33 - 40 Q/ha
34	CR Dhan 501	Orissa	Savitri/ Padmini	IC583363	2010	Medium deep, LB, tall, erect, non-lodging,
35	CR Dhan 601	Orissa	Jaya / IR 64	IC584245	2010	Semi dwarf, grains –medium slender, resistance to leaf blast, moderate resistance to Sh.R, BS, tolerance to yellow stem borer, GLH, LF
36	CR Dhan 701 (CRHR 32) Rice hybrid	Orissa	CRMS 31A/ CRL 22	IC584244	2010	Hybrid
37	CR Sugandh dhan 907 (CR 2616 - 3-3-3-1)	Orissa	Pusa 44 / Dubraj	IC593937	2013	Aromatic
38	CR- 1002	CVRC	CR-70-80-2 x Pankaj	EC205129	1992	Tall (110 cm),resistance to bacterial blight, brown panthhopper, tolerant to major pests disease, rainfed, lowland
39	CSR-10	CVRC	M-40-431-24-114 x Jaya	IC145771	1989	Salt tolerant high yielding.
40	CSR- 23( CSR-89IR-5)	Haryana	IR64// IR4630-22-2-5-1-3/IR 964-45-2-2	IC277879	2004	Salt tolerant
41	DRR- Dhan- 40	Hyderabad	Swarna/O.nivara	IC593979	2013
42	FR- 43- B	Orissa	Selection from Bhetnasia	IC454319	1940	Semi deep water, late, graind small bold, hull brownish on ripening
43	GAR- 13	Gujrat	GR-11 X IET- 14726/22-1-8-1-1-1	IC574488	2010	Midlate maturing variety (125 – 135 days), grain - fine to medium slender, cooking quality is good and non aromatic. Grain yield 5500 – 6500 kg/ha, resistance to Leaf and Neck Blast, Bacterial Leaf Blight and Falong slendere Smut. While moderate resistance reaction against sheath rot and GDC.
44	Garima	Madhya Pradesh	Cross-4 x T(N)1	IC133978	1977	Resistance to blast and tungro virus , tolerance to bacterial blight.
45	Gouri (MO 20)	CVRC	MO 4 (Bhadra) x (Cul. 2533)	IC400210	2002	Semi tall, has a duration of 115-120 days, average yield of 6-6.5 tonnes per hectare.
46	GR- 104	Gujrat	GR-101 X Basmati 370	IC296370	2003
47	GAUR 1	Gujrat	Zinnia 31 x IR 9-60	IC454068	1977
48	GAUR 10	Gujrat	Zinnia-31 x IR-9-60	IC118795	1973	Semi dwarf (95 cm), grains- long slender, susceptible to blast, Yield: 50-52 Q/ha
49	GAUR 100	Gujrat	Zinnia 31 x IR-8-246	IC454131	1973	Semi dwarf (110 cm), grains- medium slender, susceptible to blast, Yield: 50-55 Q/ha.
50	Gujrat Anand Rice-2	Gujrat	Gurjari ((IET 10750)X IET – 14714/ 1-1-4-1-3-2	IC589321	2012*
51	Haryana Basmati-1 (HRK-228)	CVRC	Sona x Basmati-370	IC399632	1991	Aromatic, semi dwarf (116 cm), grains- long slender, resistance to blast, WBPH, moderately resistance to SB and stem rot; Yield: 45 Q/ha.
52	Hazaridhan	Jharkhand	IR-42/IR-5853-118-5	IC410060	2003	Rainfed, semi dwarf; grain- long slender, highly resistance to blast moderately resistance to BLB, brown spot sheath rot, resistant to SB, WBPH & GB , Yield: 35-40 Q/ha
53	Indam 200-017	Maharashtra (RS)	IAHS 24A/IASN 707 R	IC584301	2010	Hybrid
54	Indira Dhan- 1 (IET 15376)	Chhattisgarh	Madhuri/ Surekha	IC443883	2005
55	IR- 34	Tamil Nadu	Peta/TN1//Gampai	IC454269	1979	Semi dwarf (95 cm), grains- long slender, Yield: 32-48 Q/ha.
56	Jagriti (R68-1)	Madhya Pradesh	Rikku/R4	IC454584	1976
57	Jaldubi	Chattisgarh,Madhya Pradesh (RS)	Selection from local strain	IC549666	2006
58	Jaldi dhan- 13 (PNR-591- 18)	CVRC	Kagalikai/Jaldidhan 8	IC296397	2006	Early (matures in 90- 95)
59	JGL 11470(Jagital Mahsuri)	Andhra Pradesh (RS)	JGL 418/ Gedongibeton	IC551739	2011*	Late maturity, kharif and rabi, resistance to gallmidge, tolerant to blast, superfine grain,
60	JGL 3828 (Manair sona)	CVRC	Samba Mahsuri/Aganni	IC551736	2009	Normal sowing, kharif 135, rabi 145-150, resistance to gallmidge, tolerant to rice tungro virus, fine grain, high yield
61	JGL 3844 (Jagital samba)	Andhra Pradesh (RS)	Samba Mahsuri/Kavya	IC551737	2009	Medium slender grains with excellent panicle exertion, high yield potential, 120 day duration and resistance to gall midge.
62	JGL 3855	Andhra Pradesh (RS)	Samba Mahsuri/ ARC 5984//Kavya	IC551738	2010	Gall midge resistant culture with dark green foliage, more responsive to fertilizer with cold tolerance (at vegetative stage). Possessing excellent (superfine) grain characteristics, attains maturity in 135 days.
63	Jhona 20	CVRC	A pureline selection fron Jhona, a traditional variety of punjab	IC512416	1970	Developed through pure line selection, irrigated ecosystem
64	Jhona -349	Haryana	A pureline selection fron Jhona, a traditional variety of punjab	IC454093	1969	Alkaline soil, tall, grains-long bold, white, coarse,pure line selection,
65	Kannagi	CVRC	IR-8 x TKM 6	IC454193	1976*
66	Karjat-1	Maharshtra	Holamaldiga x IR-36	IC412923	1990	Short bold grains, resistance to bacterial blight and BPH.
67	Karjat- 6	Maharshtra	Heera/ Karjat- 184	IC545080	2005	Short slender grains, superfine, dwarf, resistance to leaf folder and neck blast,
68	Karma Mahsuri (IET 19991)	Chattisgarh (RS)	Mahsuri/ R 296-260	IC554663	2007	Irrigated, medium early,salinity tolerant medium slender
69	KMD-2 (Abhilash)	CVRC	CR-63-5218-1 x Pankaj	IC302991	1987	Semi dwarf (105-110 cm), grains- coarse bold; Yield: 35-40 Q/ha.
70	KMPD- 1(Avinash)	CVRC	Bangwan/Hatsuisiki	IC302990	1984	Semi dwarf (95-100 cm), grains- coarse, Yield: 38-40 Q/ha.
71	KMP- 1 (Mandyanvani)	Karnataka	CR-1014 x IR-8	IC454409	1982	Semi dwarf, grains- super fine, tolerant to blast and BPH, Yield: 55-60 Q/ha.
72	Kunti	West Bengal	Sona x RPW-6-13	IC513390	1982	Boro rice, irrigated (medium land),dwarf (85-90 cm), grains- long slender, moderately resistance to BS & Blast, Yield: 45 Q/ha.
73	Lallu-14	Madhya Pradesh		IC387406	1964	Aromatic, landrace,rainfed, drought tolerant
74	Leimaphou	CVRC	Moiranagphou x Lawagin	IC297610	1991	Kharif, irrigated hillong slender
75	Mahsuri	All Indian states (RS)	Taichung65/MayangEbos 6080/2	IC575144	1972
76	Malviya Basmati dhan 10-9	Uttar Pradesh	Taraori Basmati X jaya fixed in F8 generation	IC594219	2013*	Aromatic, contain long aromatic grains
77	Mandakini (IET 17847)	Orissa	Ghanteswari/ IR 27069	IC584257	2009	Early maturing
78	Maniphou- 10	Manipur	Prasad X IR - 24	IC571729	2006	Irrigated,tall (120-130 cm), grains – long medium,resistance to blast
79	Prateeksha (MO-21)	Kerela	IET 4786/MO 8 (Aruna)	IC583749	2010*	Short duration, kharif, semi dwarf, short duration, medium tillering variety with long bold red kernelled grains. Semi dwarf, short duration, medium tillering variety with long bold red kernelled grains., irrigated
80	MR- 136	Karnataka	TN(1)xTKM-6 (Madhu)	IC460336	1972	Grains- medium slender, resistant to blast, SB & BLB, Yield: 50 Q/ha.
81	Mrunaline (IET-18649)	Orissa	Mahalaxmi/OR 633-7	IC584259	2009	Shallow lowland,
82	MTU- 1031 (Tholakari)	Andhra Pradesh	MTU 2077/ CR 316-639	IC296323	2004	Late, irrigated, semi dwarf, grain - medium slender, tolerance to BLB and BPH
83	MTU- 1032 (Godavri)	Andhra Pradesh	Krishnaveni x CR 316-639	IC296324	2004	Late, irrigated, semi dwarf grain - medium slender, tolerant to BLB and BPH
84	MTU- 6024 (Lakshmi) IET-4678	Andhra Pradesh	IR8/SL0-13	IC466102	1982	Semi dwarf, grains- long bold, moderately tolerant to BPH
85	Mugad Siri 1253	CVRC	BPT- 5204 X Kavya	IC587030	2010	Grains- medium slender ,semi dwarf (80-85 cm), moderately resitance to leaf blast, neck blast & BPH tolerance to blast, good cooking quality,
86	Norin-18	Himanchal Pradesh	Introduction from Japan	IC454181	1967*	Grains- short bold, white, susceptible to blast, resistant to GB, SB and Helminthosporium, Yield: 30 Q/ha.
87	Narendra Dhan 3112-1Prakhar	Uttar Pradesh	NDR 313-1/NDR 59	IC568679	2009	Irrigated upland, long bold
88	Narendra lalmati	Uttar Pradesh	Selection from local lalmati	IC569676	2009	Aromatic, early, short slender
89	Narendra Usar dhan 2008	Uttar Pradesh	TCCP 266-249-B-B-3/ IR-262-43-8-1	IC568677	2009	Irrigated, long bold, preffered in inland salinity areas, maturity 120-125 days, long bold.
90	NDR 2064	Uttar Pradesh	Pantdhan4/Saket4//NDR 2017	IC568678	2009	Irrigated, mid-early ecosystem,
91	NDR 2065	Uttar Pradesh (RS)	Pant Dhan-4/ Saket 4// NDR 2018	IC585628	2010
92	Neela (CR 404- 56-1)	CVRC	CR 94-1512-6/Pusa 2-21	IC519079	1986	Dwarf (75-80 cm), grains- medium bold, white; Yield: 31 Q/ha.
93	Nellore Mahsuri	Andhra Pradesh (RS)	IR 72/ Samba Mahsuri		2009
94	NK5251 Rice hybrid	CVRC	RC 5076A/RC5076B//RC 5056R	IC572920	2012*	Hybrid
95	NLR 9672 (Kothamala Golukulu-72 )	Andhra Pradesh	Bulk H.9 x Milek Kunning	IC454226	1989	Aromatic
96	NPH 924-1 Rice hybrid	West Bengal , Assam (RS)	NSPL2A / PAB 52F	IC594149	2012*	Hybrid
97	Nua Chini kamini (IET 18394)	Orissa (RS)	Landrace Chinikamini from Orissa	IC553699	2010	Aromatic
98	ONA SIRI ( MAS 26)	Karnataka	IR64/Azucena//IR64	IC0569090	2007
99	Orugallu	Andhra Pradesh	OBS 677/IR 2070-423-2-5	IC0211186	1993	Dwarf (85 cm), grains- long slender , completely immune to GM; Yield: 55-60 Q/ha.
100	PR 103	Punjab	IR-8 x IR-27	IC75455	1978	Medium maturity, long slender grains, high yield, good cooking quality, sensitive to sodic soilong slender
101	PAC 835	Orissa, Gujrat (RS)	835 A X 835 R	IC572296	2009	Medium maturity of 130-135 days in Rabi/Boro, medium tall, hybrid
102	PAC 837	Gujrat, Chattisgarh, Karnataka, AP, Jammu & Kashmir (RS)	837A X 837R	IC572300	2009	Medium maturity 130-135 days, semi dwarf, high tillering, medium bold , non aromatic with good cooking quality, tolerant to blast and BLB.
103	Padma	CVRC	TI41 xTN-I	IC514962	1968	For irrigated ecosystem, matures in 120 days
104	Palman - 579	Punjab	IR8 x Tadukan	IC75453	1972	Grains- long slender, white.
105	Pant Dhan -18	Uttar Pradesh	SPR 85163-5-1-2-4	IC544639	2007	Irrigated, long slender, 130-135 days, high degree resitant to neck and leaf blast and sheath blight
106	Phondaghat- 1	Maharashtra	RP 4-14/ R711	IC443891	2000	Long slender grain
107	Phou- Oibi (KD 6-2-1)	Manipur	Phourel x IR 661-1-140-3-2	IC454265	1981
108	PMK- 1	Tamil Nadu	CO 25/ADT 31	IC538361	1991	Semi dwarf (100 cm), grains- Long slender, moderate resistance to blast, GM & SB, Yield: 65 Q/ha
109	PNPH 24 Rice hybrid	Bihar, West Bengal and orissa	PRN 1A (IR 58025)/ PRN 24R	IC594153	2012	Hybrid
110	PNR- 519	West Bengal (RS)	Tainang-3 mutant / Basmati-370 // PNR-417-3	IC296757	1999	Semi-dwarf (100 cm), grains-long slender, brown, resistance to blast, Sh.B, BS, SB, GM, LF & WM; Yield: 55 Q/ha.
111	PNR- 546	West Bengal (RS)	PNR-125-2/PNR 1300-2	IC296891	2003
112	Punishi (KD - 6- 18- 7)	Manipur	Phouren x IR 661-1-140-3	IC297612	1981
113	Punjab Basmati	Punjab	TN1/Basmati370	IC426217	1982	Aromatic
114	Punjab Basmati -2	Punjab	Basmati 386/Super Basmati	IC561177	2012*	Aromatic
115	Purva (JR- 16- 15- 1-1)	Madhya Pradesh	CR-44-35 x JR2-331	IC435638	1981
116	Pusa 834	CVRC	IR-50 x PP-33-BP	IC380510	1995	Grains - long bold, irrigated early
117	R- 575	Himanchal Pradesh	RJ 100/CP1	IC454666	1975	Purple leaved rice,suitable for high altitudes
118	Rajendra Dhan - 201	Bihar	IR-8 x Tadukan	IC454650	1978	Kharif, medium land,
119	Rajendra Dhan - 202	Bihar	IR-8 x W-1251	IC0454405	1978	Gallmidge resistant
120	Ranbir Basmati	Jammu & Kashmir	Selection from Basmathi370	IC466136	1996	Aromatic, early maturing, maturing 135-140 days, selection from basmati 370
121	Ratnagiri- 4 (IET- 20980)	Maharashtra (RS)	G 11 X IR 64	IC584171	2009	Rainfed lowland, grains- Long slender, moderate resistance to blast, neck blast and BLB
122	RPRH - 25-104- 1-2	Himanchal Pradesh	BPT 5204/ KMR-3	IC572310	2009	Medium maturity, good for irrigated transplanted conditions
123	DRRH -3, DRRH - 44 (Rice hybrid)	Hyderabad	APMS 6A/ RPHR 1005	IC572314	2010*	Hybrid
124	Hybrid- 6129 (Rice hybrid)	CVRC	6CO2 / 6M 10	IC553435	2007	Hybrid
125	Madhuri (R 36- 2486)	Madhya Pradesh	Jaya/R 11	IC454345	1980	Aromatic, medium slender grains.
126	RM- 1	Kerela (RS)	Selection from Mahsuri	IC389055	1998	Late duration, selection from mahsuri, tall (123 cm), grains -short bold, medium tillering plant ,susceptible to blast &Sh. B., moderate resistance to SB and blue beetle , low incidence of GF and WM
127	RP 732	Himanchal Pradesh	RP-107-13 x Sona	IC579000	1995	Hilly lowland, irrigated
128	Sadabahar	Jharkhand	BRRI SAIL/ IR-10181-58-3-1	IC410059	2006	Upland rice, rainfed, resistance to Blast, BLB
129	Safri- 17	CVRC	Pureline selection safari	IC460051	1964	Lowland rice, seed long slender, translucent, photosensitive, tall, good cooking quality.
130	Sagar sambha	Andhra Pradesh	IR-8 x Siam-29 // IR-8 x PTB-21	IC412918	1993	Kharif, maturity-145-150,
131	Sahyadri	CVRC	IR-58025Ax BR-827-35-3- 1-1-1R	IC412927	2000	Hybrid
132	Sathi 34- 36	Gujrat	Selection from local material Sathi	IC515116	1955	Suitable for rainfed upland ecosystem,
133	Sharda (MAS 946-1)	Karnataka	IR 64/Azucena//IR64	IC569089	2007	Fine grain, adopted for dry zone, medium maturity, aerobic rice( saves 50 % of water in summer)
134	Shatabdi	West Bengal (RS)	CR-10-114 x CR-10115	IC583241	1999	Maturity 130-135 days, rainfed shallow low land, grains - long slender, resistant to blast,GLH & GM;
135	Shiva (WGL-3943) (IET-12799)	Andhra Pradesh (RS)	Phalguna x IR-50	IC302942	1996	Grains- long slender, resistant to blast, GLH and GM; Yield: 55 Q/ha.
136	SJR -5	Jammu, Haryana, Tamil Nadu (RS)	IR 25393-57 / RD 23 // IR 27316-96 /// SPRLR 77205 -3-2 / SPRLR 79134-51-2	IC588753	2011*	Irrigated, having high yield potential of 55-60 q/ha and desirable quality characters like HRR (68.25 %), long grain length (6.96 mm), amylose content (24.57 %
137	Sonal	Andhra Pradesh (RS)	N6 X PRN 48	IC584543	2010	Medium duration, irrigated, semi dwarf ; tolerant to blast, BS BPH, WBPH, GM-1&4 ; Yield: 58.14 Q/ha
138	Srisatya	Andhra Pradesh (RS)	RGL 1231/ Phalguna// IR 36	IC549916	2009	Maturity-100-120 days, irrigated, semi dwarf, grains long slender, resistance to blast , sheath blight, BLB, SB
139	Swarna- Sub- 1 (CR 2539-1)	Orissa, Uttar Pradesh (RS)	Swarna*3/IR49830-7-1-2-3	IC569189	2009	Shallow lowland ecology, can tolerate complete submergence, 143 duration, semi-dwarf, tolerant to major diseases and pests
140	Taichung native - 1	CVRC	Dwarf Chow-wu-gen x Tsai-Yuan-Chunj	IC459827	1969	Tropical japonica
141	Tejaswini (IET 20005)	Orissa (RS)	Swarna/ Lalat	IC584258	2009	Dwarf (70-75 cm), grains- short bold, moderate resistance to blast, susceptible to BLB, RTV, GM, SB and moderately susceptible to SB.
142	TRY 3	Tamil Nadu (RS)	ADT 43/ Jeeraga Samba	IC588754	2012*	Salt tolerant, highyielding, medium bold grain,
143	US 382 ( Rice Hybrid) (IET 20727)	Tripura, Madhya Pradesh, Karnataka (RS)	F1/M4318	IC588967	2012	Hybrid
144	Vikram (IET 2885)(RPW 6-13)	CVRC	IR8/Siam29	IC454374	1974	Resistantce to GM, medium duration
145	VNR 2245 (VNR 204) Rice Hybrid (IET 20716)	Chattisgarh, Tamil Nadu (RS)	VNR-F51/VNR-RB242	IC588695	2012	Hybrid
146	VNR 2355 plus (VNR 202) Rice hybrid (IET 20735)	Uttar Pradesh, Uttarakhand, WB, Maharashtra (RS)	VNR-F51/VNR-RB66	IC588916	2012	Hybrid
147	Vytilla -2	Kerela	Pure line selection from Cheruvirippu	IC454407	1980	Virippu pokkali rice
148	Chakia- 59	Uttar Pradesh	Selection from local variety of Chakia village	IC455392	1978	Maturity 150 days, semideep water lands, rainfed lowland.
149	CR 138-928	CVRC	Jaya/TKM 6	IC578945	1982	Rainfed, tall (115-120 cm), grains-coarse, white, high head recovery
150	CNM -25	West Bengal	mutant of IR-8	IC513222	1980	Kharif, irrigated, lateratic and alluvial tracts, Dwarf (81 cm), grains- long bold, AWP, moderate resistance to blast & SB, susceptible to RTV, BLB,
151	CNM - 31	West Bengal	Mutant of IR-8	IC513223	1980	Semi dwarf (97 cm), grains- long slender, golden, moderate resistance to BLB & blast, resistant to BS, susceptible to RTV & SB
152	CO 38 (Bhagawati)	Tamil Nadu	IR 8 x CO 25	IC578892	1975	Maturity 150 days, blast resistant,
153	CO 36 (Amaravathi)	Tamil Nadu	IR 8 x CO 32	IC302968	1978	Photo-thermosensitive, short duration
154	CO 39	Tamil Nadu	Cul 340 x Kannagi	IC525092	1978	Early maturing variety
155	CR 1014	CVRC	T-90 x Urang Urangan	IC466130	1989	Late, a super fine grain variety capable of yielding 3 to 4 t/ha under stagnant water conditions in intermediate depth (0-50 cm), good cooking quality
156	CR- 126- 42-1	West Bengal	Dhurighansali x IR-8	IC513990	1973	Short, drought tolerant, short duration
157	Cross- 116	Uttar Pradesh	Bondu x Parewa	IC125597	1978	Maturity 150 days, tall (126 cm), grains- short bold, AWP, white, resistant to blast, susceptible to Blong slender, moderate resistance to Helminthosporium,
158	CSR- 36 (Naina)	Haryana	CSR 13/Panvel-2// IR-36	IC522304	2005	Salt tolerant high yielding variety, grains – long slender, tolerant to alkalinity, moderate tolerance to Zn deficiency, resistance to RTV, Sh.R, moderate resistance. to blast, BLB, GLH, WBPH & LF;
159	Giza - 14	Jammu & Kashmir	Selection from Giza-14	IC512916	1978	Semi dwarf (90-95 cm), grains- short bold, coarse, good cooking quality.
160	GR-11	Gujrat	Z-31 X IR-8-246	IC454548	1977	Mid late maturity
161	GR- 3	Gujrat	N-19 X IR-9-60	IC454561	1977	Early maturing
162	Heera	CVRC	CR 404-48/CR 289-1208	IC118784	1988	Early maturing
163	HKR- 126	Himanchal Pradesh (RS)	Namsagui-19 / IR-4215-301-2-2-6//IR 5853-162-1-2-3	IC399633	1999	Semi dwarf (95-98 cm) grains - long slender , mod. susceptible to BLB, mod. resist.to blast, glume blotch, resist to stem rot
164	HKR - 47	Haryana (RS)	Pusa 12193-1/HKR-120	IC470812	2005	Semi dwarf (116 cm); grains - long slender;
165	IET - 1136	CVRC	IR-8/2 x (B589A-4-18)//2 x T(N)1	IC514355	1978
166	IR - 22	West Bengal	IR 8/Tadukan	IC075456	1978	Grains - medium slender, moderate resistance to blast, Yield: 50 Q/ha.
167	IR - 579	Himanchal Pradesh	IR 8/Tadukan	IC454552	1975	Grains - long bold, resistant to blast, BLB and SB
168	Kalimpong	West Bengal	A selection from Taiwan, Formosa	IC578374	1965	Grains - bold, white, moderate resistance to blast, BLB and Helminthosporium, susceptible to SR, Yield: 46-50 Q/ha.
169	Kalyani -II	CVRC	Sattari / Rasi // Kalinga-III	IC263685	1989	Drought tolerant
170	Madhukar	Uttar Pradesh	Selection from Gonda	IC454605	1969
171	Masuri	Tamil Nadu		IC458931	1971
172	MDU- 2	CVRC	CO 25/IR 8	IC454224	1989	Grains- medium fine, white, tolerant to GM, LF, SB, leaf blight & leaf spot; Yield: 47-60 Q/ha.
173	Moti	Orissa	CR-151-79 x CR-1014	IC135334	1989	Tall (115-120 cm), grains - long slender, white; Yield: 40-45 Q/ha.
174	N-22	Uttar Pradesh	Pure line selection	IC454616	1978	Drought and heat tolerant variety
175	Narendra 8002	Uttar Pradesh	IR- 60290 -CPA 5-1-1-1-1/IR 52533-52-2-1-2-1-B-2-3	IC277814	2005	Medium dwarf (105- 115), grains - slender, lodging resistance, tolerant to shattering, moderate resistance to blast, BS, BLB & WBPH
176	NC - 1281	CVRC	A selection from local material	IC450341	1978	Can tolerate low soil salinity
177	OC- 1393	West Bengal	A selection from local material	IC513064	1960	Tall (164-165 cm), grains- coarse, AWA, dull white, resistant to BB, blast, RTV and Helminthosporium.
178	Padmini	Orissa	Mutant selection from the CR-1014	IC323848	1989	Medium slender grains, rainfed lowland, photosensitive, good grain quality
179	Palman	Punjab	Pureline selection from local variety palman	IC459489	1972
180	Pani Dhan- 1	Bihar	Peta 3 x T(N)1 //Leb Muey Nahng III	IC454383	1972	Medium slender grains
181	Pankaj	CVRC	Peta x Tongkai Rotan	IC330804	1969	Resistant to blb, sheath blight and sheath rot
182	PUSA 2-21	West Bengal	IR 8/TKM 6	IC248490	1975	Beali
183	PUSA- 1121	New Delhi	P614-1-2/P 614-2-4-3	IC296890	2005	Aromatic
184	PUSA - 44	CVRC	IARI-5901-2 x IR-8	IC323862	1994	Dwarf variety, long slender grains, non lodging
185	Samalei	Orissa	Leuang-152 x IR-8	IC462742	1980	Recommended for GM endemic areas
186	Sita	Bihar	IR-8 x IR-12-178-2-3	IC454371	1974	Semi dwarf (95-105 cm), grains- long slender, resistant to BLB, GM and SB, moderate resistance to GLH, Yield: 30-40 Q/ha.
187	Tara	Orissa	CR 94-1512-6/ Pusa 2-21	IC461037	1989	Dwarf (85-90 cm), grains- MB, white; Yield: 40-50 Q/ha.
188	Tikkana	CVRC	RP-31-49-2 x BCP-2	IC519084	1989	Resistant to blast, moderate resistance to BLB and brown spot
189	Type -3	Uttar Pradesh	A selection from Basmati of Dehradun	IC466036	1978	Aromatic basmati rice
190	Vasistha	Andhra Pradesh	IR-8 x SLO-13	IC454679	1976	Resistant to blast and seed dormancy
191	VL- 8	Uttar Pradesh	IR 47310-94-4-3-1/CSR10	IC516846	1969
192	AAUDR- 1 (IET-19258)	Gujrat	Sathi34-36 x Dadri Kalam	IC554602	2008	Medium slender grains, tolerant to sheath blight
193	Abha ( R 155- 355)	CVRC		IC454145	1982
194	ADT 31	Puducherry	IR 8/Cul 340	IC454142	1975	Tolearnt to blast and leaf spot
195	ADT 27	CVRC	Norin 8/GEB 24	IC460041	1969	Suitable for Kuravai, early monsoon
196	ADT 30	Tamil Nadu	IR262/ADT 27	IC525068	1974	Suitable for kuruvai and navarai seasons
197	ADT 33	Tamil Nadu	IR 8/Cul 340	IC454175	1979	Medium slender grains
198	ADT 34	Tamil Nadu	IR 8/Rodjolele	IC454282	1979	Early maturing, moderate resistance to pests and diseases
199	Akshayadhan (IET19367)	Jharkhand, Andhra Pradesh, Karnataka, Tamil Nadu (RS)	BR827-35/ SC 5109-2-2	IC561252	2008	Semi-dwarf; grains – long bold, resistance to neck blast, rice tungro, Sh.R & BS, moderate resistance to WBPH.
200	Amal -Mana	West Bengal , Orissa,Andhra Pradesh (RS)	Pankaj X SR 26 B	IC561293	2008	Tall, grains - extra long slender, moderate resistance to leaf blast, BS, Sh.B, resistance to SB, LF, whorl maggot, case worm;
201	Amara	Andhra Pradesh	PLA 1100/ MTU 1010	IC583373	2009	Grains –medium slender, tolerant to BPH,BLB, GM biotype 4, low incidence of to SB.
202	Ambika	Maharshtra	MAU selection 1	IC565313	1984	Dwarf (80-85 cm), tolerant to drought, grains- long slender, tolerant to blast, SB , moderate resistance to lodging; Yield: 20-24 Q/ha.
203	Anupama (JR- B- 26- 23)	Madhya Pradesh	SLO-16 x IR-8	IC454519	1984
204	ASD 5	Tamil Nadu	Pureline	IC454287	1969
205	BG- 90- 2 (Pant dhan 4)	Uttar Pradesh	IR-262 (Peta) x T(N)1 x Ramadja	IC578040	1983	Semi Dwarf (115-120 cm), grains- long slender, resistant to BLB, LB & BS, moderate resistance to pest complex, Yield: 35-40 Q/ha.
206	CO 40 (Rajarajan)	Tamil Nadu	IR8 x CO 25	IC513431	1976	Heavy yielder, tolerant to blast
207	CO 41	Tamil Nadu	Cul 2410 x IR 22	IC302973	1979	Fine rice, low nitrogen responsive
208	CO 29	CVRC	CO13 x CO4	IC512411	1969	Blast resistant, suitable for Navarai season
209	CO 44 (TNAU,15775/3)	Tamil Nadu	ASD 5 x IR 20	IC518769.	1983	Suitable for late sown conditions
210	CORH- 2	Tamil Nadu	IR-58025A x C-20R	IC302980	1999	Hybrid, medium slender white rice, non lodging, tolerant to alkalinity and salinity
211	CR dhan 10	Orissa	PHB-71(Selection)	IC553701	2008	Grains – long slender; tolerance to submergence; resistance to neck blast, Sh.R, YSB, moderate resstance to GM, WM;
212	CR Dhan 70	Orissa	Pure line selection	IC261546	2008	Grains - medium slender; moderate tolerance to submergence, blast, Sh.B, BPH, GM-1, SB, tolerant to falong slendere smut, WBPH
213	CR Sugandh Dhan -3	Orissa	Selection from landrace Dhusara	IC553700	2008	Aromatic
214	CSR- 22	Haryana	IR64/IR4630-22-2-5-1-3/IR7969-45-2-2	IC567220	2009*	Long slender grains, salt tolerant and lodging resistant
215	Basmati CSR 30 ( Yamini)	CVRC	BR4-10/ Basmati 386 (Pak basmati)	IC277886	2001	Aromatic, salt tolerant
216	CSR-13	CVRC	CSR1/ Bas.370// CSR5	IC549691	1999	Grains - long slender , resistant to blast.
217	CST-7-1	CVRC	Damodar (CSRI) x IR-24	IC443786	1991	Tolerant to salinity
218	DRH-775 (IET 19741)	Chattisgarh, Jharkhand, WB (RS)	DRH 775A/ DRH 775R	IC572315	2009	Hybrid
219	Erra mallelu (WGL 20471)	Andhra Pradesh (RS)	BC-5-55 x W-12708	IC302939	1993	Semi dwarf, grains- long slender, light brown, AWA highly resistant to GM; Yield: 60-65 Q/ha.
220	Gitanjali (CRM- 2007-1)	SVRC	Mutant selection from Basmati 370	IC523927	2005	Aromatic
221	GK 5003 (IET 18160)	Karnataka (RS)	GK 5003 A X GK 5003 R	IC561217	2008	Hybrid
222	Golak	West Bengal	Jhingasail x CN 644	IC443937	1999	Tall (160-170 cm), grains -long bold, golden ; resistant to blast, RTV & BPH;
223	Gontra Bidhan- 1	Punjab, WB (RS)	Selection from CHR 10 of ARC	IC537530	2008	Plant height 95-100 cm, semi dwarf; grains – medium slender; tolerant to Sh.B, Sh.R, moderate resistance to BPH:
224	GR -4	Gujrat	Z-31 X IR-8-246	IC454569	1981	Grain type, SS
225	GR- 8	Gujrat	Selection(Vyara-55)	IC296144	2001	Semi tall, very coarse, in rainfed drilled
226	Hari	CVRC	IR-8 x TR-5	IC460660	1988
227	Haryan sankar Dhan- 1	Haryana (RS)	IR 58025A/ BR 827-35-K2	IC547555	2006
228	HKR- 120	CVRC	PTB-33/4 x IR-3403-267-1	IC323824	1988	High yielding, short, bold grains, 135 days maturity
229	HKR_ 127	Haryana (RS)	PAU 21-93-1/HKR 120	IC573506	2010*	Medium maturity, semi dwarf, long slender grains,
230	HKR- 46	Haryana (RS)	RP6-516-316/Pusa33	IC399635	1999
231	HM- 95	Punjab	Jhona 349 x T(N)1	IC454568	1972	Very early maturing variety, coarse grain type
232	Indira Sona	Chattisgarh	IR 58025A X R-710-437-1-1	IC549326	2006	Hybrid
233	Indra	Orissa	PLA 1100/MTU 1010	IC552497	2006
234	Intan	Karnataka	Introduction from Indonesia	IC302992	1975	Medium slender, matures in 160-165 days
235	IR- 20	CVRC	IR 262-24-3/TKM-6	IC85782	1970	Medium slender, matures in 120- 125 days
236	IR 50	Tamil Nadu	IR 2153-14-6-2/IR 28// IR2070-625-1-252	IC380608	1983	Sornavari, Kar, Kuruvai
237	Jagjeevan	Orissa, Kerela, Gujrat saline coastal areas (RS)	CSR-3/Kasturi	IC573108	2010*
238	Jaladhi-1 (Kalakkhersalil)	West Bengal	Pure line selection from Kalakhersail	IC514376	1980	Very tall (150-400 cm), grains- bold, brown, Yield: 20 Q/ha.
239	Jaladhi-2 (Baku)	West Bengal	Pure line selection from Baku	IC514377	1980	Long bold, matures in 210-230 dyas
240	Jaldi dhan- 6 (IET 14359	West Bengal	Mutant from Dularx N 22	IC538544	2008	Medium bold grains
241	JGL- 384	Andhra Pradesh (RS)	Sambha Mahsuri/Kavya	IC551732	2003	Medium slender grains, matures in 130-135 days
242	JRH- 8	Madhya Pradesh (RS)	IR 68897A X NPT 29	IC560684	2008	Hybrid
243	Kanchi	CVRC	TN 1 x CO 29	IC218658	1970
244	Karjat- 184	Maharshtra	TN 1/ Kolamba 540	IC584052	2009	Medium slender grains
245	Karjat -5	Maharshtra	Selection from BR 827-35-3-1-1-1	IC545081	2007	Long bold grain,
246	Karjat- 7	Maharshtra	Patel-3 X KJT 9-33	IC553597	2008	Early maturing variety (115-120 days), long slender grain
247	Kavya (WGL 48684)	CVRC	WGL-27120 / WGL-17672 // Mahsuri / Surekha	IC302938	1991	Semi dwarf, grains- medium slender, highly resistant to GM; Yield: 65-70 Q/ha.
248	Khitish	West Bengal	Bulk 1 x CR-115	IC075537	1981	Early and mid early
249	KHP- 10	Karnataka	(M 63-83 x RP-79-5) x Rikuto Norin 21	IC567581	2009	Tolerant to leaf and neck blast,
250	KHP- 9	Karnataka	Intan X IET 7191	IC540907	2004	Medium bold grains, tolerant to blast disease
251	Krishna	CVRC	GEB24 x TN-I	IC454599	1974
252	Kumbham (KTR- 3)	Kerela (RS)	Evolved by mass selection and bulk progeny testing from local Cherady	IC393783	1998	Photo sensitive, red kernel, tolerant to lodging
253	Lakshmi (CNM-6)	West Bengal	A mutant of IR8	IC393779	1980	Long bold grains, resistance to blast, BS, TV, BB
254	Madhuri	Madhya Pradesh	Vijaya / C 14-8	IC559597	2007	Aromatic, long slender grains, , good cooking quality
255	Makaram (KTR- 2)	Kerela (RS)	Evolved by mass selection and bulk progeny testing from local Cherady	IC393782	1998	Photo sensitive, tolerant to biotic stress
256	Malviya Sugandh 4-3	Uttar Pradesh	Mutant of Lanjhi	IC560496	2009*	Aromatic
257	Malviya Sugandh- 105	Uttar Pradesh	Mutant of MPR 7-2	IC560495	2009	Aromatic
258	MDU-1	Tamil Nadu	IR 8/Chittirai kar	IC454144	1982
259	MDU-3	CVRC	IR 8/W.1263	IC302982	1989	Long slender grains, highly resistant to Gall Midge, resistant to Brown Plant Hopper, leaf blast, moderate resistance to White Backed Plant Hopper, Brown Spot and neck blast
260	MDU-4	CVRC	AC 2836/Jagannath	IC302983	1993	Long slender grains, cold tolerant
261	MGD 101	Karnataka (RS)	Teqing/Binam	IC567222	2009	Medium bold grains, tolerant to drought & blast, matures in 125- 130 days, suitable for parboiling and flaking
262	MTU- 1075	Andhra Pradesh	MTU 2716/MTU 1010	IC552740	2008	Resistant to BPH, BLB, non lodging, excellent grain and coking quality, medium duration variety
263	Narendra Usar -3	Uttar Pradesh	LeaungyAI 148 x IR-9125-209-2--2-2-1//IR 1872-27-3-1	IC302933	1999	Dwarf, grains- long slender, resistant to BLB, Sh.B, Sh.R
264	NAUR-1	Gujrat	GR-4 x IET 1705	IC564888	2010*	Long slender grains
265	Naveen (CR- 749- 2- 2)	Orissa	Sattari X Jaya	IC523935	2006	Tolerant to gall midge,
266	Onam	Kerela	Kochuvithu / TNI// Triveni	IC422085	1985	Drought tolerant, tolerant to blast & Sh.B., BPH.
267	Paiyur- 1	Tamil Nadu	IR 1721-14/ IR 1330-3-3-2	IC454177	1981	Super fine rice with good quality suited to early Samba and Navarai
268	Pant Dhan - 19 IET-17544)	Punjab, Haryana, Gujarat, Maharashtra (RS)	BG 132/ UPRI 95-141	IC553029	2007	Resistant to many diseases
269	Pant sankar dhan - 3	Uttarakhand	UPRI 195-178A/UPRI 93-287R	IC540404	2006
270	Phule Samruddhi	Maharashtra (RS)	Indrayani X Sonsali	IC548734	2008	Long slender, moderate resistance to BL and SB
271	PKV Khamang (Sye-116-53- 22-8)	Maharashtra (RS)	SYE-34-5-40 X Basmati- 370	IC553426	2008	SS, moderate resistance to LBl, NBl, BLB
272	PMK 2	Tamil Nadu	IR-13564-149-3xASD 14	IC297627	1994	Sornavari, Kar, Kuruvai
273	PMK (R) -3	Tamil Nadu	UPLR 17 A/CO 43	IC296425	2006	Sornavari, Kar, Kuruvai
274	Pothana	CVRC	IR-579 x WGL-12708	IC302936	1987	Long slender, tolerant to GM, SB
275	PR- 4141	Punjab	RP 291-43/ IR 22	IC454005	1982	Long slender grains with good cooking quality
276	Prabhavati (PBN-1)	Maharshtra	Mutant of local Ambemohar	IC399639	1984	Dwarf, grains- coarse and scented, tolerant to iron chlorosis
277	Pragati (R 2276)	Madhya Pradesh	Jaya/S317	IC454235	1976
278	Pranava	CVRC	Vikram / Benong 3	IC296240	1988	Semi dwarf (95 -100 cm), tolerant to Sh.B, blast, brown spot, BLB, RTV, moderate resistance to GM & BPH; Yield: 55 Q/ha
279	Pratikshya (ORS 201- 5)	Orissa	Swarna /IR 64	IC277811	2005	Resistant to GM-1, SB
280	PUBM -8	Karnataka	Mutant of PUB local	IC567582	2009	Medium slender grains
281	Purnendu (IET-10029)	CVRC	Patnai-23 x Jaladhi-2	IC443778	1997	Grains-short bold, resistant to Sh B, Sh.R, LF, SB
282	Pusa 169	CVRC	IR-28 x Pusa 140-56	IC248455	1986	Dwarf (85-90cm), moderate resistance to major pests & diseases.
283	Pusa Basmati- 6	New Delhi	Pusa Basmati-1 / Pusa 1121-92-8-2-7-1	IC549694	2010*	Aromatic, tolerant to lodging,
284	Pusa - 205	CVRC	IR-28 x Pusa-33-18	IC248466	1987	Semi-dwarf (95-100 cm)
285	Rajendra Bhagwati (RAU 1397-18-3-7-9-4-2)	Bihar (RS)	IR36 / Type 3	IC566870	2009
286	Rajendra Kasturi	Bihar (RS)	Kasturi/Sugandha	IC545629	2004	Aromatic
287	Rajendra Mahsuri-1	Bihar (RS)	BR-51-46/Mahsuri	IC520861	2002	Grain-medium slender, moderate resistance to BLB,SB
288	Rajendra Suwasini	Bihar (RS)	Katarni/Pusa Basmati	IC545628	2003	Aromatic, grain-medium slender
289	Rajendra Sweta	Bihar (RS)	Sita/Pusa Basmati 1//Katarni	IC520862	2004	Aromatic, moderate resistance to sheath blight
290	Ramappa (IET 17856)	Andhra Pradesh (RS)	Kavya X AC-20	IC545640	2009
291	Rani dhan	Orissa	Swarna/ORR-48-1	IC571730	2009*	Resistant to BLB, leaf folder, high yielding, better grain quality
292	Ratnagiri- 24 (RTN 49-1-1-2) (IET-20980)	Maharashtra (RS)	Zinnia63/TN(1)	IC454667	2009
293	Ratnagiri 68-1	Maharashtra	IR8/Sigadis	IC454651	1975	Semi dwarf (95 cm), grains - long bold, resistant to blast & BLB; Yield: 50-55 Q/ha.
294	Rice 91H97228 (HRI-157)	Uttar Pradesh, Madhya Pradesh, Chhattisgarh, Gujarat, Karnataka, Pudducherry (RS)	6CO21/ 6MO14	IC573078	2007	Hybrid
295	Rice Hybrid (JRH-4)	Madhya Pradesh (RS)	IR 68896A x JRR (N) 65	IC548535	2007	Hybrid
296	Rice hybrid (JRH-5)	Madhya Pradesh (RS)	IR 68897A x JRR (N) 65	IC548536	2007*	Hybrid
297	Sabita (NC-492)	CVRC	Pure line selection from Indica cultivar Boyan	IC549686	1987	Tall (150-160 cm), grains - long slender, Yield: 40 Q/ha.
298	Sahyadri -2 (KJTRH -3)	Maharashtra (RS)	IR-58025A X KJTR-2	IC545072	2005	Hybrid
299	Sahyadri -3 (KJTRH -12)	Maharashtra (RS)	IR-58025A X KJTR-3	IC545076	2005	Hybrid
300	Saket-4	Uttar Pradesh	TKM-6 x IR-8	IC454653	1971	Tolerant to many diseases
301	Samaridhi (R 2384)	Madhya Pradesh	IR 22/W1263	IC454231	1980	Medium slender grains, resistant to gall midge blast
302	Samleshwari	Chattisgarh	R 310-37/R 308-6	IC549668	2007	Medium slender grains, tolerant to drought, moderately resistance to blast and tolerant to brown spot and neck blast.
303	Sampada (IET 19424)	Bihar,Chattisgarh,Maharashtra,Tamil Nadu and Kerela (RS)	Vijaya / C 14-8	IC561251	2008	Medium slender grains, R-LBl, MR-WBPH
304	Sarju-52	Uttar Pradesh	T(N)1 x Kashi	IC282428	1980	Semi dwarf (98 cm), erect, grains- long bold, AWP, white, moderate resistance to BLB, Yield: 50-60 Q/ha.
305	Sattari	CVRC	NSJ-200 x Padma mutant	IC263558	1983	Early maturing
306	SR 26- B	Orissa	Pureline selection from Kalambanka	IC454185	1940	Resistant to alkalinity and salinity
307	Sudhir (IET-10543)	West Bengal	FR-13A x CNM-539	IC549687	1999	Long slender grains, resistant to blast BLB ,LF, WBPH & SB
308	Surya (BPT 4358) IET 15721	Andhra Pradesh	Buna Mahsuri/ARC 6650	IC467966	1999	Long slender grains, tolerant to BPH & WBPH
309	T-141	Orissa	Selection from Saruchinamali	IC512390	1940	Tall variety
310	T-90	CVRC	Selection from Machhakanta	IC512391	1986	Tall variety
311	Taramati	SVRC	BPT 5204/Tella Hamsa	IC570260	2009*
312	TKM-11 (TM-6012)	Tamil Nadu	C-22 x BJ-1	IC525130	1999	Sornavari, Kar, Kuruvai
313	TKM- 9	Tamil Nadu	TKM 7x IR 8	IC525112	1978	Red rice , resistant to BLB, drought tolerant
314	Tripti (R 155- 341)	Madhya Pradesh		IC454258	1980
315	TRY 1	Tamil Nadu (RS)	IR 578-1272-2-2/BR1-2-13-19	IC297625	1995	Medium slender grains, suitable for making flaked rice (Aval) and Puffed Rice ( Pori )
316	Upahar (OR-1234-12-1) (IET 17318)	Orissa	Mahalaxmi/IR62	IC523920	2005	Grains- short bold, resistant to Sh B, BLB,RTV and Sh R
317	US 312	Andhra Pradesh	F 1/M66	IC571732	2010	Hybrid
318	Vaigai (CO 37)	Puducherry	TN 1xCO 29	IC454210	1974	Early maturing, resistant to sheath blight
319	Vani	CVRC	IR-8 x CR1014	IC454419	1975
320	Vardhan (IET 18940)	Jharkhand, Uttar Pradesh, Uttarakhand and Haryana (RS)	18940 9314 / BR 827-36	IC561253	2008	Semi dwarf; grains – short bold; resist. to leaf blast, rice tungro, WBPH
321	Varsha (PTB- 56)	Kerela	M 210// M 210/ PTB 28	IC410064	2006	Matures in 115 days, low susceptible to Sh. B, blast , resist. to WBPH
322	Vikramarya (lET-7302)	CVRC	RPW 6-13 / PTB 2	IC306671	1986	Resistant to tungro virus and green leaf hopper
323	Vivek Dhan - 154	Uttarakhand	VL Dhan 221X VL 24	IC469403	2004
324	VTL- 8	Kerela (RS)	IR 47310-94-4-3-1 X CSR 10	IC583748	2010	Virippu
325	Warangal Sannalu (IET 18044)	Andhra Pradesh, Bihar , Orissa (RS)	Diyva X BPT 5204	IC545639	2007	Resistant to salinity, good milling and cooking quality
326	VLDhan- 86 (IET-16863)	Himanchal Pradesh, Uttarakhand (RS)	VL Dhan 16 X VL Dhan 221	IC118798	2007	Short bold grains, resistant to leaf blight, neck blast, sheath blight, BPH
327	Sidhanta (ORS 102- 4) (IET-15296)	Orissa	Jajati/Annapurna	IC277800	2005	Early maturing
328	Surekha	CVRC	IR8 X Siam 29	IC454676	1976	Grains - medium bold , tolerant to GM.
329	ADTRH-1	CVRC	IR 58025A / IR66R	IC302923	1999	Hybrid, Sornavari, Kar, Kuruvai
330	MTU- 4407 (Vijaya mahsuri)	Andhra Pradesh	Mahsuri X Vijaya	IC323763	1982
331	PR 109	CVRC	IR 19660-73-4/ IR 2415-90-4-3-2// IR 5853-162-1-2-3	IC323858	1988	Resistant to bacterial blight and tolerant to white backed plant hopper
332	T-3	Uttar Pradesh	Selection from local Type-3	IC323975	1978	Aromatic
333	AC- 34596	Uttar Pradesh	MTU 7029 x IR64	IC380343
334	AC- 34821 (China 63)	Assam		IC380503	1969*
335	PR- 118	Punjab	Pusa44/PR110/Pusa44*3	IC393864	2004	Medium slender grains, resistant to 4 pathotypes of BLB
336	AC-26699 (Pushpa)	Karnataka	TKM-6 x T(N)1	IC454351	1982*	Semi dwarf (90-95 cm), grains- long slender, white, Yield: 47 Q/ha.
337	Archana	Bihar	IR8/Tadukan	IC454521	1974	Long slender grains
338	Anamika	CVRC	MNP 36/CR 12// Pankaj	IC454522	1980	Semi dwarf (100-110 cm), grains- long bold, moderate resistance to blast, BLB, SB and RLH, Yield: 20-24 Q/ha.
339	Pusa - 4-1- 11	West Bengal , Bihar, Orissa, Assam (RS)	IR8/Tadukan	IC454551		Early maturing, long slender grains, Swarnavari, Kuruvai , resistant to blast
340	Kalinga II	Orissa	Dunghansali/IR8	IC525120	1973	Cold tolerant
341	Kalinga I	Orissa	Dunghansali/IR8	IC454598	1973	Cold tolerant
342	NP-130	Delhi		IC454602	1969	Tall (121 cm), grains- fine of fawn colour, Yield: 15 Q/ha.
343	Vijaya	Andhra Pradesh	T90/IR8	IC454678	1970
344	NCS 1944 (Zedzeera)	Rajasthan		IC458496		Aromatic
345	AC-8354 (Taichung-65)	Karnataka	Kameji/ Shinriki	IC461867	1969	Semi-dwarf, grains-coarse and glutinous
346	CO 32	CVRC	Pureline	IC512632	1969	Quality rice
347	CR 36- 148	Orissa	Pure line selection	IC512930	1973
348	ACK-5 (IRGC- 75418)	CVRC	Dodga 6-2-2 x IR8	IC519006	1986	Dwarf (60-65 cm), grains- short bold; Yield: 48 Q/ha.
349	Sarasa (IRGC -75888) (IET-7315)(CR 407-19)	CVRC	CR94-1512-6/ Ratna	IC519080	1986
350	Udaya (IRGC -75889)	Orissa	CR 129-118/CR 57-9-2	IC519081	1985	BPH tolerant
351	ADT 32	Tamil Nadu	IR 20/Pusa 33	IC525070	1978	Long bold grains
352	MDU- 5	Tamil Nadu	O.glaberrma x Pokkali	IC525097	1996	Sornavari, Kar, Kuruvai
353	HRC-666 (TPS-1)	Tamil Nadu	O.glaberrma x Pokkali	IC538360	1983	Semi dwarf (105-110 cm), grains- short bold, AWP, tolerant to SB; Yield: 44-68 Q/ha.
354	Pant Sugandh Dhan - 17	Uttarakhand	Pusa Basmati 1/ UPRI 95-154	IC540403	2004	Aromatic
355	Pau- 201	Punjab	PR 103/ PAU 1126	IC552498	2008	Long slender grains, resistant to all 8 pathotypes of BLB prevelant in Punjab
356	Nua Kalajeera	Orissa	Landrace of Kalajeera	IC553698	2008	Short bold grains, R-RTD, MR-BS, LBl, NBl, ShR, plant hoppers, GM-5
357	NDR - 9830135 (Jalpushp)	Uttar Pradesh	IR 43470-7-3-5-1 / PSBRC 60// IR 57492-123-3-2-2-2	IC560481	2009*	Long bold grains, resit. to leaf blast, RTV, plant hopper, leaf folder, G.M., mod res. to neck blast, brown spot, SH.B, Sh.R , BPH, WBPH, stem borer
358	IET - 2914 (Akashi)	CVRC	IR8 X N22	IC075519	1977
359	IR- 36	CVRC	IR1561-228-1-2/IR1737//CR 94-13	IC462588	1981	Early maturing variety, sornavari, kar, kuruvai , semi dwarf variety
360	AC-30919 (Jayanthi)	Andhra Pradesh	T90/IR8	IC86386	1973
361	Swarna	Andhra Pradesh	Vasishtha / Mahsuri	IC140221	1980	High yielding, low input response areas and resistant to MB and recommended for saline soil
362	Chaitanya	Andhra Pradesh	Sowbhagya / ARC 5984	IC140222	1989	Resistant to BPH, high yielding, recommended for saline soil
363	Krishnaveni	Andhra Pradesh	Sowbhagya / ARC 5984	IC140223	1990	High yielding, non-lodging ,resistant to BPH
364	Pratibha	Andhra Pradesh	Sowbhagya / ARC-6650	IC140224	1987	High yielding
365	Prabhat	Andhra Pradesh	IR 8 / MTU 3	IC140225	1976	High yielding, BPH resistant variety, grain dormancy strong, tolerant to BLB and zinc deficiency
366	Vajaram	Andhra Pradesh	MTU 4569 / ARC 6650	IC140226	1987	High yielding non-lodging
367	Ravi (IET-7991)	Andhra Pradesh	M-63-83 // RP-79-5 / Rikotu Norin-21	IC248377	1991	Grains- long bold, resistant to blast, moderate resistance to BS, drought tolerant; Yield: 45 Q/ha.
368	Shanti	Andhra Pradesh	Ratna X IR 36	IC296158	2004*	Semi dwarf , long slender grain, resistant to blast, moderate resistance to sheath rot brown spot and WBPH
369	Phalguna (IET-2911)	Andhra Pradesh	IR-8 / Siam-29	IC75533	1979	Dwarf (86-94 cm), grains- long slender, AWA, resistant to GM, moderate resistance to blast and SB, moderately susceptible to BLB and RTV, Yield: 56 Q/ha.
370	Krishna Hamsa (IET-9219)	Andhra Pradesh	Rasi / Fine Gora	IC296246	1998	Semi-dwarf, grains- long slender, long, fine; Yield: 50-56 Q/ha.
371	Nagarjuna (IET-6315)	Andhra Pradesh	Sona / Manoharsali	IC308169	1991	Semi dwarf, grains- long slender, resistant to BPH & blast; Yield: 65 Q/ha.
372	Seshu (IET-2881)	Andhra Pradesh	IR 24/ T 141	IC308321	1986	Semi dwarf, grains- long slender, white, Yield: 41 Q/ha.
373	Samba Mahsuri	Andhra Pradesh	GEB-24 / T(N)1 // Mahsuri	IC443789	1989	Resistant to major bacterial blight genes, semi dwarf, grains- medium slender, tolerant to blast, good cooking qulity, Yield: 55-65 Q/ha.
374	Saleem (IET-5709)	Andhra Pradesh	GEB-24 / Sigadis // IR-8	IC443790	1988	Semi dwarf (98 cm), grains- long slender; Yield: 65 Q/ha
375	Satya	Andhra Pradesh	Tella Hamsa / Rasi (IET-7720)	IC443791	1973	Semi dwarf (100 cm), grains- long slender, white; Yield: 60 Q /ha.
376	Chandan	Andhra Pradesh	Sona / Manoharsali	IC443792	1991	Semi dwarf, grains- long slender, resistant to BPH, blast & tolerant to GM; Yield: 65 Q/ha.
377	Sona Mahsuri	Andhra Pradesh	Sona/ Mahsuri	IC443798	2005	Aromatic, resistant to blast and gall midge
378	Tella hamsa	Andhra Pradesh	HR-12 / T(N)1	IC445597	1971	Tolerant to cold in vegetative state, tolerant to blast, superfine grain, grains- long slender, Cold tolerant, moderately susceptible to blast and moderate resistance to SB.
379	NLR-33057	Andhra Pradesh	IR-36 / MTU-4569 (IET-11582)	IC469281	1996	Dwarf (80-85 cm), grains- long slender, white, AWA, resistant to blast, tolerant to Helminthosporium & BLB, susceptible to RTV, SB, LF, RH, rice thrips & BPH; Yield: 60 Q/ha.
380	NLR-145	Andhra Pradesh	CICA-4 / IR-625-23-3-1 / Tetep (Swarnamukhi)	IC469282	1993	Semi dwarf (80-85 cm), grains- long slender white, AWA, highly resistant to blast, moderate resistance to BS, tolerant to SB, GM, susceptible to BB, BPH & RL; Yield: 65-70 Q/ha.
381	NLR-33358	Andhra Pradesh	Selection from IR-50 Somasila	IC469283	1999	Dwarf (80-85 cm), grains- medium slender, white, AWA, resistant to blast and Helminthosporium, tolerant to BLB, susceptible to RTV; Yield: 60 Q/ha.
382	NLR-30491(Bharani)	Andhra Pradesh	IR-36 / IR-2508	IC469284	2001*	Dwarf (70-75 cm), grains- long slender, white, AWA, resistant to Helminthosporium & RTV, tolerant to GF & SB, susceptible to blast, LF, RH & BPH; Yield: 60 Q/ha.
383	NLR-33359	Andhra Pradesh	Selection from IR-50	IC469285	1996	Dwarf (80-85 cm), grains- long slender, white, resistant to blast, Helminthosporium, tolerant to BLB, susceptible to RTV; Yield: 60 Q/ha
384	Early Samba (RNRM-7)	Andhra Pradesh	Mutant of BPT-5204	IC443796	1999	Dwarf variety, medium slender,white grain, tolerant to SB
385	Nandi (MTU-5182)	Andhra Pradesh	Sowbhagya / ARC-6650	IC140227	1993	Semi dwarf, grains- medium slender, tolerant to BPH; Yield: 65 Q/ha.
386	Vijetha (MTU 7014)	Andhra Pradesh	MTU-5249 / MTU-7014	IC443794	1997	High yielding
387	Cottondora Sannalu (MTU-1010)	Andhra Pradesh	Krishnaveni / IR-64	IC443795	1999	Resistant to blast
388	Deepti (MTU-4870)	Andhra Pradesh	Sowbhagya / ARC-6650	IC302937	1997	High yielding, non lodging , posses good cooking quality, recommended for saline soil
389	Prasanna	Andhra Pradesh	RP-1667-301-1196-1562 (IET-7564) IRAT-8 / N-22	IC305092	1986	Fine grained , suitable for rain fed areas
390	Raja Vadlu (RNR-99377)	Andhra Pradesh	Rajendra / IR-36	IC443793	1994	Superfine grain, tolerant to Sh.R along slendero
391	JGL-1798 (Jagital sannalu)	Andhra Pradesh	BPT 5204 / Kavya	IC397687	2004	Superfine grain, resistant to GM, tolerant to blast and BLB
392	Prakash (IET-2254)	Karnataka	T-90 / IR-8	IC75534	1976	Dwarf (85-88 cm), grains- long slender, moderate resistance to blast, BLB, GLH, SB and moderately susceptible to RTV, Yield: 64 Q/ha.
393	IET 7575(Sonasali)	Karnataka	RP-1015-348-85-1 x Sona x Manoharsali	IC296242	1986	Semi dwarf, grains- superfine, Yield: 30-35 Q/ha.
394	Vibhava	Karnataka	CR-44-35 / W-12708	IC296247	1991	Semi dwarf, grains- super fine, white, resistant to GM, moderate resistance to SB, blast & Sh. B.; Yield: 55 Q/ha.
395	Sharavathi	Karnataka	[FRR 843-3/IR38784-137-2-5-5] X[FRR 843-3/IR 38787-26-2-2-3]	IC443851	2006	Bold grain, red rice,recommended for hilly region
396	KMR 3R	Karnataka		IC443853
397	Bili Mukhti (CTH-3)	Karnataka		IC443854		A white grained, cold-Blast tolerant rice
398	KHP-2	Karnataka	BG90-2/IR 2863-38-1	IC443855	1990	Grains- long slender, white, tolerant to leaf blight
399	Tunga (IET 13901 )	Karnataka	Pankaj / Mahsuri//TKM 6	IC443856	2002	Long, slender, bold, tolerant to blast & BLB
400	IET 7191	Karnataka	RP-5-32 x Pankaj	IC443858	1988	Dwarf (80-85 cm), grains- medium slender, Yield: 40-50 Q/ha.
401	Mugad sugandha – 1 (RP-ST-328)	Karnataka	Selection from a Basmati composite	IC443852	2000	Dwarf (65 cm), grains- long slender, moderate resistance to blast, moderately tolerant to LR; Yield: 32-35 Q./ha.
402	Mukthi (CTH-1)	Karnataka	SI Renah Merah / IR-2153	IC443850	1995	Semi dwarf, grains- MB, tolerant to blast & cold temperatures; Yield: 40-45 Q/ha.
403	IR 30864	Karnataka	IR-17-38/IR-7801-1-2-1/IR-46 Khaola	IC443848	1995	Semi dwarf (80-85 cm), grains- long slender, tolerant to LB, neck blast, SB & tolerant to BPH; Yield: 40-60 Q/ha.
404	IET 8116	Karnataka	Vikram / Andrewsali	IC443847	1996
405	Hemavathi	Karnataka	Introduction from Bangladesh	IC302926	1993	Tolerant to Leaf and neck blast, higher yield under temporary submergence conditions and has better cooking quality
406	Karnataka Hill Paddy-5 (KHP-5)	Karnataka	Intan / IET-7191	IC302927	1998	Dwarf (85-90 cm), grains- MB, resistant to blast; Yield: 35-40 Q/ha.
407	Karnataka Rice Hybrid-2 (KRH-2) Hybrid -4xIET 15065xKRH-2	Karnataka	IR-58025 A / KMR-3	IC443857	1998	Grains- long slender, white, tolerant to leaf blight
408	BR 2655 (BR-2655-9-3-1)	Karnataka	BR 10 / BR 4 // BR7 / Palghar 84-3	IC443846	2006	Blast resistant variety
409	Bhadra (MO-4)	Kerela	IR 8 / PTB 20 (HS)	IC443859	1979	Dwarf (81 cm), red, grains- MB, Yield: 55 Q/ha.
410	Asha (MO-5)	Kerela	Swarnadhan/ Vellutha Cheera	IC443860	2009
411	Pavizham (MO-6)	Kerela	IR-8 / Karivennel	IC443861	1986*	Semi dwarf, grains- short bold, red
412	Karthika (MO-7)	Kerela	Triveni / IR 15399 (HS)	IC443862	1989
413	Aruna (MO-8)	Kerela	Jaya / PTB 33 (HS)	IC443863	1989
414	Makom (MO-9)	Kerela	ARC 6650 / Jaya (HS)	IC443864	1989
415	Remya (MO-10)	Kerela	Jaya / PTB 33 (HS)	IC443865	1989
416	Kanakom (MO-11)	Kerela	IR 1561 / PTB 33 (HS)	IC443866	1989
417	Renjini (MO-12)	Kerela	MO 5 / Improved Sona (Pedigree selection)	IC443867	1996
418	Swetha	Kerela	IR 50 / C 148	IC443876	2006	Semi tall, non lodging, medium tillering and photoperiod insensitive variety, moderate resistance to GM and SB
419	PTB-1 (Aryan)	Kerela	Pureline selection from Aryan	IC469299		Long bold grain, moderate resistance to blast
420	PTB-2	Kerela	Pureline selection from Ponnaryan	IC469300		Long bold grain, Good milling and cooking qualities
421	PTB-5	Kerela	Pureline selection from Velutharikayama	IC469301		Long bold grain, moderate resistance to major pests and diseases
422	PTB-7	Kerela	Pureline selection from Parambuvattan	IC469302		Medium bold grain, resistant to foot rot and GM, SB, withstands drought
423	PTB-8	Kerela	Pureline selection from Chuvannari Thavalakannan	IC469303		Medium bold grain, GLH resistant, good milling and cooking qualities
424	PTB-9	Kerela	Pureline selection from Veluthari Thavalakannan	IC469304		Long bold grain, moderate resistance to major pests and diseases, good milling and cooking qualities
425	PTB-10	Kerela	Pureline selection from Veluthari Thekkancheera	IC469305		Photoinsensitive variety, shows good combining ability, resistant to BPH, GM and SB
426	PTB-13	Kerela	Pureline selection from Kayama	IC469306		Aromatic, short bold grain
427	PTB-14	Kerela	Pureline selection from Maskathi	IC469307
428	PTB-17	Kerela	Pureline selection from Jedduhalliga	IC469308		Short bold grain, moderate resistance to blast
429	PTB-22	Kerela	Pureline selection from Veluthavattan	IC469309		Bacterial Blight resistant, moderate resistance to blast
430	PTB-23	Kerela	Pureline selection from Cheriya Aryan	IC469310		Good milling and cooking qualities, moderate resistance to blast
431	PTB-24	Kerela	Pureline selection from Chuvannavattan	IC469311		Long bold grain, moderate resistance to blast
432	PTB-25	Kerela	Pureline selection from Thonnooran	IC469312		Moderate resistance to blast
433	PTB-26	Kerela	Pureline selection from Chenkayama	IC469313		Moderate resistance to blast
434	PTB-28	Kerela	Pureline selection from Kattamodan	IC469314		Good milling and cooking qualities, moderate resistance to blast and drought
435	PTB-29	Kerela	Pureline selection from Karuthamodan	IC469315		Moderate resistance to blast, bacterial blight and drought
436	PTB-31	Kerela	Pureline selection from Elappapoochampan	IC469316
437	PTB-35 (Annapoorna)	Kerela	PTB-20 x IR-8	IC469317	1977	Dwarf (70-75 cm), grains- medium slender, red, Yield: 35 Q/ha.
438	PTB-36 (Rohini)	Kerela	PTB 10 / IR-8	IC469318	1970	Grains- long bold, white, resistant to blast, Yield: 20 Q/ha.
439	PTB-37(Aswathi)	Kerela	PTB 10 / Dee-gee-woo-gen	IC469319	1970	Grains- long bold, white, moderate resistance to GM, moderately susceptible to BLB and BPH, Yield: 50 Q/ha.
440	PTB-38 (Triveni)	Kerela	Annapoorna / PTB-15	IC469320	1970	Dwarf, grains- short bold, AWP, white, moderate resistance to blast, Yield: 60 Q/ha.
441	PTB-39	Kerela	PTB 10 / IR-8 (HS)	IC469321	1972
442	PTB-40	Kerela	IR8/2 / Annapoorna (HS)	IC469322	1972
443	PTB-41 (Bharathi)	Kerela	PTB 10 / IR-8 (HS)	IC469323	1972	Semi dwarf (85-95 cm), grains- long bold, red, Yield: 30 Q/ha.
444	PTB-43	Kerela	Bhavani / Triveni (HS)	IC469324	1986
445	PTB-45	Kerela	Reselection from Triveni	IC469325	1990
446	PTB-46	Kerela	IR 2061 / Triveni (HS)	IC469326
447	PTB-53	Kerela	Reselection from Mashuri	IC469332
448	Harsha (PTB-55)	Kerela	M-210 x PTB-28	IC469334	2002*	Long, bold and red grain, moderate resistance to blast and moisture stress
449	Kanchana (PTB-50)	Kerela	IR-36/Pavizham	IC469329	1993	Tall (88 cm), long and bold grains, mod. resit. to leaf blast, Sh. B., brown spot, RTV & SB
450	Aathira (PTB-51)	Kerela	BR-51-46-1/C.2332-2-2	IC469330	2006	Tall (110 cm), grains : Short Bold, moderately resistant to leaf blast, neck blast, Sh. B. and tolerant to GM, BPH & WBPH
451	Aiswarya (PTB 52)	Kerela	Jyothi / BR-51-46-1	IC469331	1992	Tall (108 cm), grains : Long Bold, mod. resit. to leaf blast, neck blast, Sh. B. and tolerant to GM-1 & 2, BPH
452	Kairaly (PTB 49)	Kerela	IR 36 / Jyothi (HS)	IC469328	1993	Tall (90 cm), grains : Long Bold, multiple resit. to leaf blast, neck blast, GM biotypes GM-1 & GM-4, WBPH and GM-1.
453	Deepthi (WND III)	Kerela	Pure line Selection from Edavaka	IC422088	1998	Tall (123 cm), grain: long slender, red, medium duration, resistant to Udbatta and moderate resistance to blast, LR and SB; Yield: 40 Q/h
454	Karuna (PTB 54)	Kerela	C0 25/ H4	IC469333	1971	Tall (147 cm), grains- LB, red, moderate resistance to Sh.B and blast, SB; non lodging, Yield: 45-50 Q/ha.
455	Pavithra (MO-13) (KAU M 59-29-2-1-2 (GM1))	Kerela	Surekha / MO-5	IC443868	2002*	Grains- medium bold, tolerant to GM.
456	Krishna Anjana (MO-19) KAU M 57-187-1-1 (K 18)	Kerela	MO-1 / MO-6	IC443874	2002*	Grains- medium bold, resistant to BPH and iron to/icity.
457	UMA (MO-16) KAU M 42-6-3 (D1)	Kerela	MO-6 / Pokkali	IC443871	1998	Grains- medium bold, tolerant to GM, resistant to GM and BPH
458	Revathy (MO-17) KAU M 45-20-1 (D6)	Kerela	Cul. 12814 / MO-6	IC443872	1998	Grains- medium bold, tolerant to BPH, resistant to BPH.
459	Karishma(MO-18) KAU M 57-9-1-1- (K16)	Kerela	MO-1 / MO-6	IC443873	1998	Grains- medium bold, resistant to BPH, iron to/icity and GM
460	Remanika (MO-15) KAUM 20-19-4	Kerela	Mutant to MO-1	IC443870	1998	Grains- short bold, resistant to BPH and GM
461	Dhanya (Kym 4)	Kerela	Jaya / PTB 4 (HS)	IC393780	1992	Tall (165 cm), mod. resit. to blast, Sh.B, blast SB and LF
462	Sagara (Kym 5)	Kerela	Selection from pureline Orumundakan	IC393781	1993	Tall (165 cm), tolerant to blast, Sh.B, SB
463	Vytilla 4	Kerela	Chettivirippu / IR 4630-22-2-17 (HS)	IC296060	1991	Salt tolerant variety
464	Vytilla 5	Kerela	Mutant of Mashuri	IC296061	1995
465	Panchami (MO-14) (KAU M 61-6-1-1-2 (GM 9)) IET 14260	Kerela	Pothana / MO-5	IC422081	2006	Grains - medium bold , tolerant to GM
466	Chingam (Kym 8)	Kerela	Mutant of PTB 9// Mutant of (IR8/PTB28)	IC393784	2006	Semi tall (147 cm), tolerant to Short Bold, mod. tolerant to Sh.B & long slender
467	Dhanu (Kym 9)	Kerela	PTB 9//IR 8/PTB 28 mutant	IC393785	2002	Semi tall (123 cm), grains : short bold, mod. tolerant to blast, Sh. B, BS & SB
468	CO 43	Tamil Nadu	Dasal / IR-20	IC113129	1982	Tolerant to saline and alkaline soilong slender, moderate resistance to BS, LB, tolerance to GLH
469	CO 45	Tamil Nadu	R.Heenati / IR-3403-267-1	IC113130	1991	Dwarf (75-80 cm), grains- long slender, AWA, resistant to GLH, SB, blast, BLB, RTV & moderate resistance to Sh.R; Yield: 57 Q/ha
470	Bhavani (CO - 63)	Tamil Nadu	Peta / BPI-76	IC113137	1976	Semi tall, grains- long bold, AWP, moderate resistance to blast, BLB, moderately susceptible to BPH
471	ADT 36	Tamil Nadu	Triveni / IR-20	IC443913	1982	Resistant to BPH and blast
472	ADT 37	Tamil Nadu	BG-280-1-2 / PTB-33	IC443914	1989	Resistant to many pests and diseases, seed dormancy for 60 days, semi dwarf (95 cm ), grains- short bold, resistant to leaf yellowing BS, blast, BPH, GLH, moderate resistance to BLB, RTV, GM & LH; Yield: 63 Q/ha.
473	ADT 38	Tamil Nadu	IR-1529-680-3-2 / IR-4432-52-6-4//IR 7963-30-2	IC443915	1989	Resistant to BPH, GLH, leaf folder, susceptible to BLB, Dwarf (80-85 cm), grains- medium slender, white, resistant to blast, BS, GLH, WBPH, moderate resistance to RTV, BPH & GM; Yield: 58 Q/ha.
474	ADT 39	Tamil Nadu	IR-8 / IR-20	IC443916	1989	Dwarf (76 cm), grains- medium slender, white, AWA, resistant to blast, BB & Sh.R; Yield: 56 Q/ha.
475	ADT 40	Tamil Nadu	RPW 6-13 / Sona 2	IC443917		Suitable to water logged situation, short bold white rice
476	ADT 42	Tamil Nadu	AD 9246 / ADT 29	IC443919	1997	Moderate resistance to blast and BPH
477	ASD 16	Tamil Nadu	ADT-31 / CO-39	IC443922	1986*	Tolerant to salinity, resistant to blast, medium tillering, more number of grains per panicle.
478	I. W. Ponni	Tamil Nadu	Selection from white Ponni	IC443925	1989	Tall (130-135 cm), grains- fine, white, AWA, resistant to RTV, moderately resistance to brown spot & blast; Yield: 45 Q/ha.
479	ASD-1	Tamil Nadu	Pureline	IC469392	1943	Red rice variety
480	ASD-2	Tamil Nadu	Pureline	IC469393	1944	Non shedding
481	ASD-3	Tamil Nadu	Pureline	IC469394	1944	Non lodging and drought resistant variety
482	ASD-7	Tamil Nadu	Pureline	IC469395	1945	High yielder
483	ASD-9	Tamil Nadu	Pureline	IC469396	1951	Red rice variety
484	ASD-15	Tamil Nadu	IR 26 / IR 22	IC469397	1979	High yielding fine rice
485	ASD-17	Tamil Nadu	ADT-31 / Ratna //ASD-8 / IR-8	IC469398	1989	Semi dwarf (96 cm), grains- short bold, red, moderately susceptible to GM, WBPH, moderate resistance to BPH; Yield: 54 Q/ha.
486	CO-46	Tamil Nadu	T 7 / IR 20	IC302978	1997	Resistant to BPH
487	ASD-18	Tamil Nadu	ADT-31 / IR-50	IC443923	1993	Resistant to blast, Semi dwarf (90 cm), grains- slender, white, resistant to blast, moderate resistance to Sh.R, RTV, resistant to WBPH, BPH and moderate resistance to GM; Yield: 51 Q./ha.
488	ASD-19	Tamil Nadu	Lalnakanda / IR-30	IC469399	1995	Drought tolerant
489	ASD-20	Tamil Nadu	IR-18348-38-3 / IR-25863-61-3-2 // IR-58	IC443924	1997	Resistant to many pests and diseases
490	CO 47	Tamil Nadu	IR-50 / CO-43	IC302979	2000*	Dwarf (80-92 cm), grains- medium slender, resistant to blast, moderately susceptible to all hoppers
491	ADT-41	Tamil Nadu	Selection from a dwarf mutant of Basmati-370	IC443918	1994	Semi dwarf (95-105 cm), grains- e/tra long slender, mild aroma susceptible to major pest & disease of rice; Yield: 47 Q/ha.
492	ADT-43	Tamil Nadu	IR-50 / Imp. white Ponni	IC302924	1998	Resistant to GLH, high tillering, moderate resistance to BPH, SB & GM
493	ADT 44	Tamil Nadu	IR 56/ OR 142-99	IC302925	2000	Resistant to blast and GLH
494	ADT (R) 45	Tamil Nadu	IR 50 / ADT 37	IC443920	2001	Resistant to rice gall midge, medium resistant to SB and BPH
495	ADT (R) 46	Tamil Nadu	ADT 38 / CO 45	IC443921	2006	High yielding variety
496	Paduvai Ponni-1	Puducherry	Ponni / IR-8	IC443901	1985*	Grains- medium slender, tolerant to RTV, Yield: 57 Q/ha.
497	Punithavathy	Puducherry	Kannagi / Culture 2032	IC443902	1985	Dwarf, grains- medium slender, white, AWA, tolerant to BPH & RTV; Yield: 47 Q/ha.
498	Bharathidasan (Py-3)	Puducherry	IR 3408-267/PTB 33// IR 36	IC443903	1994
499	Subramaniya Bharathi (py-6)	Puducherry	IR-19661 / CR-1009	IC443906	2000	Tall (120 cm), grains- medium slender, white, AWA, resistant to blast & GM; Yield: 55 Q/ha.
500	Jawahar (Py-4)	Puducherry	IR-8 / H-4	IC443904	1991*	Grains- white, tolerant to BLB, BS, RTV, Sh.R, leaf roller & SB; Yield: 62 Q/ha.
501	Aravinder	Puducherry	Swarndhan/NLR-9674	IC443905	1996*
502	Moniram	Assam	Pankaj/Mahsuri	IC443805	1991	Leaf blast tolerant, sheath Blight tolerant
503	Piolee	Assam	Pankaj/Mahsuri	IC443806	1991	Blast resistant and moderate resistance to bacterial leaf blight
504	Kapilee	Assam	Heera/ Annada	IC443808	1993	Semi dwarf variety, long and bold grain, resistant to bacterial leaf blight, moderate resistance to stem borer and gall midge
505	Basundhara	Assam	IET-9711 / IET-11161	IC443809	1997	Resistant to GM, BPH, BLB and moderate resistance to blast, Semi-dwarf (107 cm), grains- medium slender, white, resistant to blast, BLB, GM, BPH, SB, LF; susceptible to Sh.B.; Yield: 40 Q/ha.
506	Jayamati	Assam	Jaya / Mahsuri	IC443810	1998	Tall (130 cm), grains- medium slender, white, suitable for Boro, resistant to blast, BLB, SB & GM, susceptible to Sh.B., Yield: 65 Q/ha.
507	Manoharsali	Assam	Latisail / Guachari	IC469286	1968	Tall (138 cm), grains- long bold, moderate resistance to blast, moderately susceptible to BLB and resistant to GM.
508	KMJ-1-17-2	Assam	IR 8 x Manohar sali	IC469287
509	KMJ-1-19-1	Assam	IR 8 x Manohar sali	IC469288
510	Pamindra	Assam	Pankaj / Nagheriboa	IC469290	1998	Medium bold grains , resistant to blast.
511	Chilarai	Assam	IR-24/CR 44-118-1	IC443799	1987	Semi dwarf (95 cm), grains- white, AWA, resistant to grassy stunt virus, moderate resistance to BLB & Sh.B; Yield: 30 Q/ha.
512	Lachit	Assam	CRM 13-3241/Kalinga II	IC443800	1987	Semi dwarf (95 cm), grains- white, AWP; Yield: 30 Q/ha.
513	Bahadur	Assam	Pankaj / Mahsuri	IC443803	1994	Semi dwarf (114 cm) plant with compact panicle with brown husk colour, AWP, resistant to LB, tolerant to neck blast, BLB, moderately susceptible to Sh.B, SB & susceptible to GM; Yield: 40 Q/ha.
514	Bhogali	Assam	Ghewbora / KMJ 1-52-2	IC443801	1994	Tall (145 cm), tolerant to glume blight, susceptible to BS & GM; Yield-36 Q/ha.
515	Kushal	Assam	Pankaj / Mahsuri	IC443804	1994	Semi dwarf (116 cm), grains- fine, white, resistant to LB, neck blast, tolerant to BLB & moderately susceptible to GM; Yield - 40 Q/ha.
516	Rongilee	Assam	Ghewbora / KMJ-1-52-2	IC443802	1994	Tall (150 cm), tolerant to glume blight & BLB, susceptible to BS & GM; Yield-35 Q/ha.
517	Luit	Assam	Heera / Annada	IC443812	1998	Grains- medium bold, resistant to blast, Yield: 35 Q/ha.
518	Ranjit	Assam	Pankaj / Mahsuri	IC443807	1994	Semi dwarf (99 cm) with quality grain of short fine, tolerant to BLB susceptible to blast, SB & GM; Yield: 40 Q/ha.
519	Aghoni	Assam	Kmj 1-52-2/Gandhi Bora	IC443814	1990	Parboiled soak and eat rice variety, medium bold grain
520	Ketekijoha	Assam	Savithri / Bhadshabhog	IC443811	2005	Grains- medium slender, resistant to blast
521	Padmanath	Assam	Pankaj / Jagannath //Nagheriboa	IC469289	1998	Grains- Long Bold
522	Satyaranjan	Assam	IET-9711 / IET-11162	IC443813	1998	Tall (113 cm), grains- medium slender, white, resistant to blast, LF, GM, WBPH, BPH, susceptible to BLB & Sh.B; Yield: 40 Q/ha.
523	Shah Sharang-1	Meghalaya	Mirikrack X Rasi	IC469344	2002	Tolerant to iron to/icity, suitable for lowland in mid altitude areas
524	Khonorullo	Meghalaya	Landrace	IC469345	1965	Grains short bold , recommended for rain fed lowland ecosystem, medium slender of high altitude areas, tolerant to sheath rot and low temperature at reproductive phase
525	Lum Pnah-1	Meghalaya	Bala selection	IC469346	2002	Glutinous variety, tolerant to blast, suitable for lowland in mid altitude areas
526	Ngoba	Meghalaya	Landrace	IC469347	1965	Glutinous, non aromatic, moderate resistance to SB
527	Bha Lum-1	Meghalaya	PSN / Line N. 6131.	IC469340	2002	Intermediate (105-115 cm); grains - long bold, highly resist. to blast, mod. resist. to SB
528	Bha Lum-2	Meghalaya	Cross PSN / Line No. 6131.	IC469341	2002	Intermediate (100-110 cm); grains - long bold, highly resist. to blast, mod. resist. to SB
529	NEH Megha Rice 1	Meghalaya	Pusa 33 / Khonorullu	IC469342	1992	Non aromatic , suitable for rain fed lowland ecosystem of high altitude areas, tolerant to low temperature at reproductive phase
530	NEH Megha Rice 2	Meghalaya	Khonorollu/Pusa 33	IC469343	1992	Suitable for late transplanting
531	Rc Maniphou-6	Manipur	CH 988 / IR-24	IC443896	2009*	Tall (120-130 cm), long medium grain, moderate resistance to leaf & neck blast, Sh.B & SB
532	Rc Maniphou-7	Manipur	Mutant culture from Punshi	IC443897	2009*	Semi dwarf (100 cm), long medium grain, moderate resistance to leaf blast, Sh.B & SB
533	Janki	Bihar	Pure line selection from Chenab Rice	IC443816	1983	Deep water rice, resistant to tungro, tall, lodging tendency, grains- long bold, moderate resistance to RTV & BPH, Yield: 15-20 Q/ha
534	Kanak	Bihar	Jaya / BR-34	IC443817	1989	Resistant to BPH, Semi dwarf (100–110 cm), grains- long bold, resistant to BB, moderate resistance to SB & LH; Yield: 40-45 Q/ha.
535	Radha	Bihar	IR-20 / IR-5-114-3	IC443818	1985	Resistant to BLB moderate resistance to Sh.R, RTV, SB & GLH
536	Sugandha	Bihar	Pure line selection from Cuttack Basmati	IC443820	1983	Tall (130-140 cm), grains- medium slender with aroma, white, moderate resistance to BLB
537	Sneha	Bihar	Annanda / CR-143-2-2	IC443821	1993	Semi dwarf (80-85 cm), grains- short bold, resistant to RTV, blast, susceptible to major diseases & pests; early vigour, Yield: 35 Q/ha.
538	Jaishree	Bihar	Jaya / Mahsuri	IC443822	1981	Resistant to BLB, Tall (120-135 cm), grains- medium slender, white, high head recovery, moderate resistance to blast, BLB, SB & GLH, Yield: 35-40 Q/ha.
539	Rajshree	Bihar	Pure line selection	IC248491	1989	Tall (130-135 cm), grains- medium slender, white, resistant to BB, BS, Sh.R & moderate resistance to SB; Yield: 35-40 Q/ha.
540	Santosh	Bihar	Pankaj/BR34	IC469291	2001	Suitable for rainfed areas, multiple disease resistance, long slender grain.
541		Bihar		IC469292
542	Kishori	Bihar	IR8/Barogar	IC469293		Low land
543	Richari	Bihar		IC469294
544	Satyam	Bihar	RD19/Desaria 8	IC469295		BPH resistant, medium-long grain
545	Sudha	Bihar	Pure line selection	IC469296	1982	Semi dwarf (110-120 cm), grains- long bold, red, resistant to RTV, BS, Sh.R, SB, moderate resistance to BB; Yield: 20-25 Q/ha
546	Vaidehi (TCA-48)	Bihar	Pure line selection from Beldar	IC469297	1996	Deep water rice, tall, grains- long bold, resistant to blast, BLB, tolerant to drought; Yield: 30-35 Q/ha.
547	Shakuntala (RAU 73-16-1-40)	Bihar	Pankaj / BR-8	IC443819	1996	Low land, tall, grains- medium slender, resistant to blast, Yield: 35-45 Q/ha
548	Vandana	Bihar	C22 / Kalakeri	IC305003	2002	Tall (95-155 cm), long bold, white grain, moderate resistance to termite & SB , blast & BS, drought tolerant
549	Gautam	Bihar	Rasi Mutant	IC443815		Dwarf( 70 cm), long bold, white grain
550	Kranti (R-2022)	Madhya Pradesh	Cross-16 / IR-8	IC443878	1976	Semi dwarf (130 cm), grains- short bold, AWP, Yield: 50 Q/ha, low land rice
551	Dubraj	Madhya Pradesh		IC443882
552	Poornima	Madhya Pradesh	Poorva / IR-8608-298	IC443881	1995	Semi-dwarf (90-100 cm), grains- long slender, white, resistant to major diseases & pests; Yield: 30 Q/ha
553	Shyamala	Madhya Pradesh	R-60-2713 / R-2386	IC443879	1993	Semi-dwarf (80-90 cm), grains- long slender, moderate resistance to leaf blight & GM; Yield: 28 Q/ha
554	Bamaleshwari	Madhya Pradesh	RP 2151-40-1 / IR 9828-23	IC443880	2000
555	Danteswari	Madhya Pradesh	Samridhi / IR 8608-298	IC443877	2000
556	Gauri	Orissa	Rajeshwari / Vikram	IC443875b	1986	Dwarf (80cm), grains- short slender, moderately drought tolerant; Yield: 25 Q/ha.
557	Annada	Orissa	MTU-15 / Yaikoku Nantoku	IC443898	1988	Drought tolerant, grains- short bold, moderate resistance to blast & SB, susceptible to BLB, GM & BPH.
558	Gayatri (IET-8022)	Orissa	Pankaj / Jagannath	IC443899	1989	Semi dwarf (100 cm), grains- short bold, resistant to BLB, moderate resistance to blast & GM; Yield: 40-60 Q/ha.
559	Utkal Prava	Orissa	Waikoku / CR-1014	IC443900	1983	Tall, grains- medium slender, susceptible to BS, Yield: 35-40 Q/ha.
560	Rajeswari	Orissa	T-90 / IR-8	IC469348	1974	Dwarf (80 cm), grains- short bold, moderate resistance to blast, BLB & GLH, susceptible to SB & GM.
561	Pathara	Orissa	Hema/CO 18	IC469349	1986	Dwarf (80 cm), grains- medium bold, tolerant to drought; Yield: 30 Q/ha.
562	Subhadra	Orissa	TN 1/SR 26 B	IC469350	1980
563	Shankar	Orissa	Parijat / IET 3225	IC469352
564	Pariijat	Orissa	TKM-6 / T(N)1	IC469354	1976	Dwarf (85 cm), grains- medium slender, moderate resistance to SB, GLH, Blast, BLB & Helminthosporium, Yield: 30-40 Q/ha.
565	Pratap (OR-131-3-1)	Orissa	Kumar / CR-57-49	IC469355	1983	Dwarf (73 cm), moderate resistance to blast and SB, resistant to GM, BPH, GLH & Helminthosporium
566	Daya (OR-131-13-13)	Orissa	Kumar / CR-57-49	IC469356	1983	Dwarf (70 cm), moderate resistance to blast, SB and BLB, resistant to GM, BPH, GH & Helminthosporium, Yield: 40 Q/ha
567	Keshari	Orissa	SR 26B/ Jagannath	IC469358	1980	Short stature, grains- medium slender, moderate resistance to GLH, blast and BLB, Yield: 30-40 Q/ha.
568	Lalithagiri	Orissa	Badami / IR-1966-364	IC469359	1998	Semi-dwarf, grains- medium bold, white, resistant to blast and tolerant to BPH; Yield: 25-35 Q/ha
569	Hema	Orissa		IC469360	1974
570	Suphala	Orissa		IC469361	1976
571	Ananga (IET-7433)	Orissa	Kumar / CR57-49	IC469363	1989	Dwarf (75 cm), grains- medium slender, resistant to GM, BPH, moderate resistance to blast, BLB, RTV & drought; Yield: 50 Q/ha.
572	Lalat	Orissa	OBS 677 / IR-2071 //Vikram/W 1263	IC469364	1989	Dwarf (85-90 cm), grains- long slender, resistant to Sh.R, GM, BPH, GLH, moderate resistance to blast, Sh.B, BS, RTV, BLB & SB; Yield: 40 Q/ha.
573	Shrabani	Orissa	Mahsuri/IR 30	IC469366	1988
574	Jajati	Orissa	Rajeshwari / T-141	IC469367	1980	Grains- medium slender, moderate resistance to GLH, blast and Helminthosporium
575	Sarthi	Orissa	T-90 / IR-8 //W-1263	IC469368	1983	Dwarf (75-80 cm), resistant to blast, Blong slender, GM, GLH, moderate resistance to BLB, blast and BPH
576	Rudra	Orissa	Parijat/ IET 3225	IC469369
577	Indravathi	Orissa	IR-56 / OR-142-99	IC469378		Semi-dwarf, grains- MB, white, Yield: 45-65 Q/ha.
578	Sebati	Orissa	Daya / IR-36	IC469380	1999	Semi-dwarf, grains- medium slender, white, resistant to blast; Yield: 35-50 Q/ha.
579	Jagabandhu	Orissa	Savitri / IR-4819 Sel. // IR-27301 Sel.	IC469381		Semi dwarf (103 cm), grains- MB, white, moderate resistance to lodging and shattering
580	Rambha	Orissa	Pankaj/W 1263	IC469382
581	Bhuban	Orissa	OR 158-5/Rasi	IC469384
582	Jagannath	Orissa	Mutant of T-141	IC469389	1969	Semi Dwarf (90-110 cm), grains- medium slender, resistant to lodging, blast & SB, Yield: 40-50 Q/ha.
583	Kanchan	Bihar	IR8/N22	IC469371	1976	Tall (120-150 cm), grains- medium slender, resistant to blast, BLB, moderate resistance to Sh. B, BPH, & resistant to GLH; Yield: 40 Q/ha.
584	Bhanja (IET-10738)	Orissa	IR-36 // Hema / Vikram	IC469388	1994	Semi dwarf (90-95 cm), grains- medium bold, resistant to blast, Sh.R, GM, moderate resistance to BS & SB; Yield: 40 Q/ha.
585	Nilagiri	Orissa	Suphala / DZ-192	IC469357		Grains- Meduim bold resistant to blast, WM, SB., moderate resistance to RTV, neck blast, BLB, Sh.R, BS, RH, GM and LF; Yield: 35 Q/ha.
586	Badami	Orissa	Shuphala / Annapurna	IC469353	1994	Grains- medium bold, resistant to long slender, GM, LF, moderate resistance to blast, BLB, BPH, SB & good respond to late sown condition; Yield: 35 Q/ha.
587	Ghanteswari	Orissa	IR-2061-628/ N 22	IC469351	1994	Dwarf (85 cm), grains- medium bold, resistant to blast, neck blast, GM, SB, moderate resistance to Sh.B, BS, BLB, Sh.R & RTV; Yield: 35 Q/ha.
588	Khandagiri	Orissa	Parijat / IR-13429-94-3-2-2	IC469365	1994	Grains- medium slender, white, resistant to Sh.R, neck blast, BS, BPH, moderate resistance to RTV, Sh.B, BLB, WBPH, GM, SB & WM; Yield: 35 Q/ha
589	Birupa	Orissa	ADT 27/IR-8//Annapurna	IC469370	1994	Semi dwarf (90-95 cm), grains- medium bold, white, resistant to blast, BLB, RTV, Sh.B, GM, WM, RH, cutworm & WBPH, Yield: 40 Q/ha
590	Manika	Orissa	OR-210-1010/OBS-677	IC469387	1994	Grains - meduim bold, resistant to Sh.B, RTV, GM, SB, moderate resistance to blast & BLB; Yield: 45 Q/ha.
591	Urbashi	Orissa	Rajeswari/Jajati	IC469386	1994	Grains - meduim bold, resistant GM, moderate resistance to blast, BLB & Sh.R; Yield: 40 Q/ha
592	Samanta	Orissa	T-90/IR-8//Vikram///S 120//Mahsuri	IC469372	1994	Grains - meduim bold, resistant to GM, SB, moderate resistance to blast, BLB, Sh.R and WBPH; Yield: 45 Q/ha.
593	Mehar	Orissa	OBS-677 / IR-2071 //Vikram / W-1263	IC469373	1994	Grains - meduim bold, resistant to GM, BPH, WBPH, WM, neck blast, moderate resistance to SB, Sh.R, BLB, RTV & blast; Yield: 40 Q/ha.
594	Gajapathi	Orissa	OR-136-3 / IR-13429-196-1-120	IC469377	1999	Semi-dwarf, grains- medium slender, white, tolerant to BPH; Yield: 35-50 Q/ha.
595	Bhoi	Orissa	Gauri / RP 825-45-1-3	IC469383	1999	Semi-dwarf, grains- meduim bold, white, resistant to blast and BLB; Yield: 35-50 Q/ha.
596	Kharaveli	Orissa	Daya / IR-13240-108-2-2-3	IC469391	1999	Semi-dwarf, grains- medium slender, white, tolerant to BPH; Yield: 35-50 Q/ha.
597	Konark	Orissa	Lalat / OR 135-3-4	IC469385	1999	Semi-dwarf, grains- medium slender, white, tolerant to BPH; Yield: 35-50 Q/ha.
598	Mahanandi (OR-1301-13)	Orissa	IR-19661-131-1-3-1 / Savitri	IC469390	1999	Semi-dwarf, grains- meduim bold, white, Yield: 45-65 Q/ha.
599	Prachi	Orissa	IR-9764-45-2-2 / IET 3257	IC469375	1999	Semi-dwarf, grains- meduim bold, white, photo sensitive, Yield: 45-65 Q/ha.
600	Ramachandi	Orissa	IR-17494-32-2-2-1 / Jagannath	IC469379	1999	Semi-dwarf, grains- meduim bold, white, photo sensitive, Yield: 45-65 Q/ha.
601	Surendra	Orissa	OR-158-5 / Rasi	IC469374	1999	Semi-dwarf, grains- meduim bold, white, Yield: 35-50 Q/ha.
602	Udayagiri	Orissa	IRAT-138 / IR-13543-66	IC469362	1999	Semi-dwarf, grains- medium slender, red, Yield: 25-35 Q/ha.
603	Dinesh	West Bengal	Jaladhi 2/Pankaj	IC443936
604	Jogen (IET-8967)	West Bengal	IR-26 / SML 40-10-4	IC443940	1987	Tall (110-140 cm), grains- meduim bold, white; Yield: 40 Q/ha.
605	Mandira	West Bengal	IR34/KLG 6987-143-2-9//IR2070-2-5-6/HBJ DW 8	IC443941		Deep water and semi deep water rice
606	Matangini (NC-491)	West Bengal	Pure-line selection from Kajallata	IC443942		Deep water and semi deep water rice
607	NC-492	West Bengal	Pureline selection from Boyan	IC443945
608	Jitendra	West Bengal	Selection from land race	IC443939	1997	Tall (160-170 cm), grains- long slender, white, resistant to neck blast, BPH, WBPH, moderate resistance to GM & LF; Yield: 50 Q/ha.
609	PTB-47 (Neeraja)	West Bengal	IR 20 / IR 5 (HS)	IC443943	2000*	Tall (180-200 cm), grains- long bold, yellow, AWA, Resistant to BPH & GM, Yield: 35Q/ha.
610	Bhagirathi	West Bengal	Jhingasali / Patnai-23	IC469400	1999	Tall (170-180 cm), grains- short bold, tolerant to Sh.B & SB; Yield: 46 Q/ha.
611	Jalaprabha	West Bengal	Selection from composite	IC443938	1998	Grains- short bold.
612	Saraswathi	West Bengal	Pankaj / Patnai-23	IC443944	1998	Grains- long bold, semi deep water rice
613	IR 24	Uttar Pradesh	IR 8 / IR 127-2-2	IC116268	1972
614	Manhar (IET-8050)	Uttar Pradesh	IR-20 / Cauvery	IC116270	1985	Dwarf (88 cm), grains- long slender, non lodging moderate resistance to BLB, tolerant to WBPH
615	Pantdhan 4	Uttar Pradesh	IR262/Remadja	IC116272		Semi Dwarf (115-120 cm), grains- long slender, resistant to BLB, LB & BS, moderate resistance to pest comple/, Yield: 35-40 Q/ha.
616	Pantdhan 6	Uttar Pradesh	IR8608-298-3-1/IR 10179-23	IC116273	1987	Tall (113-120 cm), grains- medium slender; Yield: 41 Q/ha.
617	Ashwani	Uttar Pradesh	N-22 / Cauvery (KR-5-142)	IC248372	1986	Dwarf (60-70 cm), grains- short bold, AWP; Yield: 30-31 Q/ha
618	Prasad	Uttar Pradesh	IR-747-B-26-3 / IR-57948	IC248443	1978	Dwarf (90 cm), grains- long slender, AWA, highly resistant to BLB, moderate resistance to blast and Helminthosporium, resistant to lodging, Yield: 56 Q/ha.
619	VL Dhan 16	Uttar Pradesh	JP-5 / YRL-1	IC73566	1984	Semi dwarf, grains- red, highly resistant to, SB, leaf and neck blast, Yield: 40-45 Q/ha
620	VL Dhan 206	Uttar Pradesh	Pure line selection from local type Bamni	IC73567	1983	Medium tall, grains- medium slender, tolerant to blast and SB, Yield: 20-25 Q/ha.
621	VL Dhan 39	Uttar Pradesh	China 1039 / IR580-19-2-3-1	IC73568	1980	Semi dwarf (105-110 cm), grains- medium long, white, Yield: 20 Q/ha.
622	VL Dhan 163	Uttar Pradesh	IR-747KN-16- 36-1 / IR-2053- 521-1-1	IC297620	1988	Tall, grains- medium, resistant to drought & low temperature
623	Pantdhan 12	Uttar Pradesh	Govind / UPR-201-1-1	IC443932	1996	Medium statured, grains- long slender, resistant to BLB, Blong slender & BPH; Yield: 50-55 Q/ha.
624	Pant sugandh dhan 15	Uttar Pradesh	Basmati 370/Sadri//Bahral/ Muskan 41	IC443934	2006	Resistant to gall midge biotype- 1, moderate resistance to stem borer, brown and plant hopper, leaf blast and brown spot
625	Usar 1	Uttar Pradesh	Jaya / Gatu	IC443935	1984	Dwarf (80-90 cm), grains- short bold, AWP, resistant to BLB & Blong slender, moderate resistance to insect and pests, Yield: 40-45 Q/ha.
626	Jalanidhi	Uttar Pradesh	Local Selection from cultivar Goanatis(form dwarf Mutant of Basmati-370)	IC443928	1994	Tall (180-300 cm), moderate resistance to blast, BS & moderately susceptible to yellow stem borer; Yield: 35-40 Q/ha.
627	Jalpriya	Uttar Pradesh	Cross IET 4060/Jalmagna	IC443930		Tall (135-175 cm), grains- long slender, moderate resistance to neck blast, BS & yellow steam borer; Yield: 30-35 Q/ha.
628	Barh Avarodhi	Uttar Pradesh	Madhukar / Sona	IC443927	1995	Grains- slender, white, resistant to neck blast, brown spot and blight; Yield: 25-30 Q/ha.
629	Pant Dhan 11	Uttar Pradesh	VI 206/Dagi	IC443931	1993	Semi dwarf, grains- medium slender, resistant to LB, moderate resistance to BB, & BPH; Yield: 35-55 Q/ha.
630	Pant Dhan 10	Uttar Pradesh	IR-32 / Mahsuri / IR 28	IC443929	1993	Semi dwarf, grains- long slender, resistant to SB, WM, WBPH, moderate resistance to BLB, Sh.B, & LB; Yield: 49-65 Q/ha.
631	Malviya Dhan36	Uttar Pradesh	Mutant of Mahsuri	IC443933	1990	Grains- medium slender, white, resistant to major diseases; Yield: 42-45 Q/ha
632	Pant Dhan 957	Uttar Pradesh	IR 32429-122-3-1-2/IR 31851-63-2-3-1	IC296050
633	Taraori Basmati	Uttar Pradesh	Pureline selection from HBC 19	IC443823	1996	Aromatic, tall, grains- long slender, scented, Yield: 21 Q/ha
634	K 332	Jammu & Kashmir		IC443835
635	SKAU 5	Jammu & Kashmir	China-1039 x IR-580-19-2-3-3	IC443836
636	K 429 (Kohsaar)	Jammu & Kashmir	Shenei/Ginmsari	IC443837	2006
637	SKAU 339	Jammu & Kashmir		IC443839
638	SKAU 105	Jammu & Kashmir	Local cultivar	IC443840
639	SKAU 337	Jammu & Kashmir		IC443841
640	K 475	Jammu & Kashmir		IC443842
641	K 334	Jammu & Kashmir		IC443843
642	CH 988	Jammu & Kashmir	Secondary selection from China-988	IC443844		Semi dwarf (100-110 cm), grains- coarse, good quality and high head recovery
643	CH 1039	Jammu & Kashmir	A secondary selection from China-1039	IC443845		Tall (115-120 cm), grains- coarse, white, high head recovery.
644	K78-13	Jammu & Kashmir		IC469298
645	Chenab (SKAU-23)	Jammu & Kashmir	K 21-9-10-1/ SR 2053-521-1-2	IC443834	1995
646	Jehlum (SKAU-27)	Jammu & Kashmir		IC443838	1995
647	PR 106	Punjab	(IR-8 / Peta 5) / Bella Patna	IC75454	1978	Grains- long slender, susceptible to BPH & GM
648	Basmati 370	Punjab	Pureline selection from local Basmati landraces	IC443907	1973	Extra long grains with good cooking quality and strong aroma
649	Super Basmati	Punjab	Basmati320/ IR 661	IC443911		Semi dwarf variety, extra long and slender grains with good cooking quality and strong aroma , susceptible to SB, LF & WBPH
650	Basmati 386	Punjab	Selection from Pak. Basmati	IC443909	1995	Tall, long and slender grains, mild aroma, suseptible to SB,BPH,LF, BB & Sh.B.
651	Basmati 385	Punjab	TN 1 / Basmati 370	IC443908	1992
652	PR 114	Punjab	TN 1/Patong 32//PR 106///IR 8	IC302930	2000	Resistant to 4 of all 8 pathotypes of BLB prevalent in Punjab
653	PR 115	Punjab	RP 2151-173-1-8 / PR 103	IC302931	2000
654	PR 116	Punjab	PR 108 / PAU 1628 // PR 108	IC302932	2000	Resistant to 4 of all 8 pathotypes of BLB prevalent in Punjab
655	PR 113	Punjab	IR 8/ RP 2151-173-1-8// IR 8	IC302929	2000	Resistant to all 8 pathotypes of BLB prevalent in Punjab
656	T 23	Punjab	Selection from Kala Sukhdas	IC443824	1975	Tall, grains- long slender, slightly scented, Yield: 30-35 Q/ha.
657	Himdhan	Himanchal Pradesh	R 575/TN1	IC118780	1978
658	Himalaya1	Himanchal Pradesh	IR-8 / Tadukan	IC443825	1982	Semi dwarf, grains- long slender, fine, resistant to blast, SB and RH, moderately susceptible to Glume Blotch & BS, Yield: 38 Q/h
659	Himalaya 2	Himanchal Pradesh	Imp. Sabarmati / Ratna	IC443826	1982	Semi dwarf, grains- long bold, scented, resistant to blast, SB & RH, susceptible to Glume Blotch & BS, Yield: 35 Q/ha.
660	Himalaya 741	Himanchal Pradesh	CR-126-42-5/IR 2061-213	IC443827	1986
661	Himalaya 2216	Himanchal Pradesh	IR-8 / IR-2053-521-1-1 // IR-36	IC443830	1994	Semi dwarf, grains- long slender, resistant to blast, BS, no insects-pests; Yield: 30-42 Q/ha
662	RP 2421	Himanchal Pradesh	IR 36 / Kathawar	IC443831	1995
663	Naggardhan	Himanchal Pradesh	Selection from Ching his 15	IC443829	1992
664	Himalaya-799 (HPU-799)	Himanchal Pradesh	IR 28 / Shensi Var.// IR 28	IC443828	1999	Semi dwarf, grains- long bold, resistant to blast, BS & Sh.R; Yield: 37-40 Q/ha
665	Hassan Sarai	Himanchal Pradesh	Introduction from Iranian Basmati	IC443832	2000
666	GR 101	Gujrat	IR-8 / Pankhari-203	IC118800	1984
667	GR 102	Gujrat	IR-8 / Pankhari-203	IC118801	1989	Semi dwarf (105-110 cm), grains- short bold; Yield: 35-45 Q/ha.
668	GR 103	Gujrat	GR-11 / Mahsuri	IC118802	1992	Dwarf (75-95 cm), grains- fine, white, resistant to blast , SB, WBPH & leaf folder; Yield: 50-60 Q/ha
669	GR-9	Gujrat	Sathi 34-36/CR 544-1-2	IC393872	2002	Variety suitable for rainfed upland ecosystem
670	GR-5	Gujrat	Selection from local material CR 319-344	IC118803	1992	Tall (110-115 cm), grains- medium, white, tolerant to major diseases & pests; Yield: 17-25 Q /ha.
671	GR-6	Gujrat	GR 3 / Pusa-33	IC118804	1991
672	Dandi	Gujrat	PNL-2 / IET-8320	IC296145	2001	Tall variety, coarse and bold grain, resistant to BLB, BL, S.B.,WBPH, LF
673	Sumati	Maharashtra	Pankaj/NC678	IC296352	2001	Salt tolerant rice variety
674	SYE-2001	Maharashtra	SYE-75 / IR-52	IC296364	2002	Dwarf variety, short bold grain, moderate resistance to blast, BLB, BS, WBPH, BPH and GM
675	Kundalika	Maharashtra	Ratnagiri-24 / IET-3228	IC443885	1990	Grains- short slender, resistant to blast & major pest; Yield: 35-40 Q/ha.
676	Pawana	Maharashtra	Pusa-33 / IR-28	IC443886	1990	Semi dwarf, grains- long slender, scented, resistant to blast, moderate resistance to leaf scald, tolerant to major pests; Yield: 35-40 Q/ha
677	Phule Mawal	Maharashtra	Pawan / Indryani	IC443887	2000	Moderate resistance to blight and BLB
678	SKL6	Maharashtra	Nagpur-27 / IR-8	IC443888	1985	Semi dwarf (96 cm), grains- long slender, resistant to blast & blight, moderate resistance to BLB & pests, Yield: 40-50 Q/ha.
679	SKL7	Maharashtra	T(N)-1 / Basmati 370	IC443889
680	SYE 75 (Sindewahi)	Maharashtra	T(N)1 / WL-112	IC443890	1982	Semi dwarf (97 cm), grains- medium slender, moderate resistance to blast & BLB; Yield: 45-50 Q/ha.
681	SYE-1	Maharashtra		IC443892
682	PKV-HMT	Maharashtra	Selection from HMT Sona	IC443893	2008	Moderate resistance to blast, BLB
683	Ambe Mohar 157	Maharashtra		IC443894
684	PKV-Ganesh	Maharashtra	Daya / SKL6	IC443895	2003	Resistant to blight, bacterial blight and GM
685	RDN-185-2	Maharashtra		IC469339
686	Indrayani	Maharashtra	Amb 157 / IR-8	IC443884	1993	Aromatic, semi dwarf, grains- long slender, moderately susceptible to BLB & leaf scald, resistant to blast and major pests; Yield: 40- 45 Q/ha.
687	Karjat-2	Maharashtra	Phalguna / Prakash (RPW 6-17/RP 4-14)	IC469336	1995	Grains- long slender
688	Karjat-3	Maharashtra	IR-36 / Karjat 35-3	IC469337	1995	Grains- short bold and scented.
689	Karjat-4	Maharashtra	IR 22 / Zinia 63	IC469338	2000	Short, slender, superfine grain
690	PKV Makarand	Maharashtra	Indrayani / SYE 3-45-57	IC323859	2006	Moderate resistance to BLB, blast
691	Mahisughandha	Rajasthan	BK-79 / Basmati-370	IC443912	1994	Strongly aromatic, Semi dwarf (87-98 cm), grains- long slender, less susceptible to SB, GM, moderately susceptible to BS, Sh.R, RTV, WBPH & BLB; Yield: 45-60 Q/ha.
692	Govind	CVRC	IR-20 / IR-24	IC116269	1983	Dwarf (90 cm), grains- long slender, AWA, white, resistant to BLB, LB & Blong slender, Yield: 35-50 Q/ha.
693	Tulsi	CVRC	Rasi / Fine Gora	IC248378	1988	Dwarf (80 cm), grains- long slender; Yield: 26-35 Q/ha
694	Jaya	CVRC	T(N)1 / T-141	IC75510	1968	Dwarf (82 cm), grains- long bold, AWP, white, moderately susceptible to BLB, SB, RTV, GM and resistant to blast, Yield: 50-60 Q/ha.
695	Ratna	CVRC	TKM-6 / IR-8	IC75514	1970	Dwarf (85-90 cm), grains- long slender, AWA, moderate resistance to blast, LH and tolerant to SB, Yield: 45-50 Q/ha
696	Swarna Dhan	CVRC	Sona/RPW 6-13	IC75521	1979
697	Sasya Sree	CVRC	TKM-6 / IR-8	IC75522	1980	Semi dwarf (90-95 cm), grains- long slender, AWA, white, moderate resistance to BLB and RTV, resistant to blast and Helminthosporium, tolerant to SB, GLH and BPH
698	Vikas	CVRC	TKM-6 / IR-8	IC75524	1983	Semi dwarf (95-110 cm), grains- medium slender, white, tolerant to Helminthosporium & SB, Yield: 78 Q/ha.
699	Manasarovar	CVRC	RP-31-49-2 / Leb Muey Nahng	IC75526	1985	Semi dwarf (105-110 cm), grains- short bold, white, resistant to blast, moderate resistance to BLB, RTV, Sh.B, GLH and BPH.
700	Rasi	CVRC	TN1 / Co.29	IC77024	1977	Semi dwarf (90-95 cm), grains- MB, white, AWA, resistant to blast, moderate resistance to RTV, Yield: 56 Q/ha.
701	IR 8	CVRC	Peta / DGWG	IC78688	1966	Tall, high yielding variety
702	Suraksha	CVRC	Sasyasree / MR-1523	IC296212	1988*	Grains- long bold; Yield: 38-43 Q/ha.
703	Aditya	CVRC	M-63-83 / Cauvery	IC296244	1989*	Semi dwarf (90 cm), grains- long bold, resistant to bold, tolerant to BS, BLB, RTV, susceptible to GM & BPH; Yield: 33-40 Q/ha.
704	Kasturi	CVRC	Basmati-370 / CRR-88-17-1-5	IC308319	1989*	High-yield potential, excellent milling quality, resistance to blast and tolerance to stem border
705	Amulya	CVRC	Pure line selection from Cultivar Najani	IC443772	1989*	Tall (165-180 cm), grains- long slender, white, moderate resistance to blast, BLB, SB, resistant to Sh.B, RTV; Yield: 30-33 Q/ha.
706	Dharitiri	CVRC	Pankaj / Jagannath	IC443773	1989*	Resistant variety for rice insect pest
707	Salivahana	CVRC	RP5-32 / Pankaj	IC443774	1988*	Moderately tolerant to iron toxicity
708	Nalini	CVRC	Pure line selection from Sindur mukhi	IC443775	1989*	Semi deep water and salt tolerant, tall (160 -175 cm), grains- medium slender, white, resistant to blast, RTV, moderate resistance to Sh.B, SB & BLB; Yield: 30-33 Q/ha.
709	Pusa Basmati-1	CVRC	Pusa 150 / Karnal local	IC443776	1989	High-yielding variety, scented basmati rice
710	IR-64	CVRC	IR-5857-33-2-1 / IR-2061-465-1-5-5	IC113132	1991	Semi dwarf (100 cm), grains- long slender, white, resistant to blast, BLB, RTV, BPH, GLH, WBPH & GM; Yield: 58 Q/ha.
711	Anjali	CVRC	PR-19-2 / RR-149-1129	IC443784	2002	Semi-dwarf (85-100 cm), grains- short bold, white, moderately tolerant to drought, resistant to BS, moderate resistance to blast & Sh.R; Yield: 20-30 Q/ha
712	Lunisree (IET-10678)	CVRC	A mutant selection from Nonasal variety	IC443777	1992	Tall (130 cm), grains- long slender, white, no incidence of major diseases & pests; Yield: 45-50 Q/ha, tolerant to salinity and water logging
713	Pooja	CVRC	Vijaya / T.141	IC469280	1999	Grains- medium slender, resistant to blast
714	CSR 27	CVRC	Nona Bokara/IR5657-33-2	IC248514	1999	Resistant to rice insect pests
715	Ajaya	CVRC	IET-4141 / CR-98-7216	IC308168	1982*	Semi dwarf (95 cm), grains- long bold, resistant to BLB, moderate resistance to blast, SB & GM; Yield: 50 Q/ha.
716	Nidhi	CVRC	Sona / ARC-14529	IC296248		Semi-dwarf (95 cm), grains- long slender, white and resistant to blast, RTV, tolerant to GLH, WBPH & BPH; Yield: 40 Q/ha.
717	Triguna	CVRC	Swarna Dhan / RP-1579-38	IC306701	1998*	Grains – long slender, tolerant to BPH & GM
718	Vasumati	CVRC	PR 109 / Pakistan Basmati-1	IC443781	2001
719	Dhanrasi	CVRC	B 32 Sel. 4 / O. rufipogon / B 127	IC443785	2003*	Semi dwarf; grains - short bold; tolerant to water logged, resist. to blast, neck blast mod. resist. to BLB, BS, Sh.B, Sh.R. and RTV, GM-5, LF & SB
720	Pantdhan 16	CVRC	BG 380 / BG 367-4 BG 850-1	IC443780	1995	Moderate resistance to stem borer
721	Mahamaya	CVRC	Asha / Kranthi	IC443779	1995	Drought tolerance, resistant to GM, tolerant to WBPH, LF, sheath rot, BS
722	Narendra Dhan 97	CVRC	N22 / Ratna	IC443787	1992	Dwarf (75-80 cm), resistant to many diseases & moderate resistance to, BS & Sh.R; Yield: 25-30 Q/ha.
723	Narendra Dhan 359	CVRC	BG-90-2-4 / 08677	IC443788	1994*
724	Savitri (Ponmani)	CVRC	Pankaj / Jagannath	IC75525	1983	Resistant to many insect pests
725	VL Dhan-221	CVRC	IR-2053-521-1-1-1 / CH-1039	IC297621	1991*	Dwarf (90-95 cm), grains- medium, resistant to leaf & neck blast, moderate resistance to leaf scald & Sh.R, tolerant to pink stem borer & LF; Yield: 25 Q/ha.
726	VL Dhan 61	CVRC	Jaya / Ta-poo-cho-Ze	IC297622	1998*	Grains- long bold, resistant to blast.
727	VL Dhan 81	CVRC	China 988 / HPU 741	IC297623	1999*	Grains- long bold, resistant to blast.
728	Vivek Dhan 62	CVRC	China 4 / BG-367-4	IC297624	2001*	Grains- short bold, resistant to blast, neck blast, Sh.R, and tolerant to low temperatures; Yield: 46 Q/ha
729	Vivek Dhan 82	CVRC	VL Dhan-221 / UPR-82-1-7	IC443782	2006	Hilly low land and irrigated varieties
*: Year of notification
RS : Recommended states
