# Supplementary material for: Genetic diversity trend in Indian rice varieties: an analysis using SSR markers
Source: BMC Genet. 2016 Sep 5;17:127. doi: 10.1186/s12863-016-0437-7 (PMC5011800; doi:10.1186/s12863-016-0437-7)
Supplement: Additional file 2: Table S2. — List of hybrid rice used in the present study with year of release and pedigree. (XLSX 10 kb) [file 12863_2016_437_MOESM2_ESM.xlsx]

## Sheet: Sheet1
Table S2: List of hybrid rice used in the present study with year of release and their pedigree				Grouping in Clusters
S.No.	Name	Year of relerase	Pedigree	1
1	25P25 Rice hybrid	2012	R818F/ R842	1
2	27P31 Rice hybrid	2012	R834F/R872	1
3	27P61 Rice hybrid	2012	R822F/ R872	1
4	6201 CPA 103	2000	CO-2 x MO-1	1
5	Arize Tej (HRI 169) Rice hybrid	2012	CO-02/ MO-12	1
6	CO 4 (TNRH 174) Rice hybrid	2012	COMS 23 A/ CB 174R	1
7	CR Dhan 701 (CRHR 32) Rice hybrid	2010	CRMS 31A/ CRL 22	1
8	Indam 200-017	2010	IAHS 24A/IASN 707 R	1
9	NK5251 Rice hybrid	2012	RC 5076A/RC5076B//RC 5056R	1
10	NPH 924-1 Rice hybrid	2012	NSPL2A / PAB 52F	1
11	PAC 835	2009	835 A X 835 R	1
12	PNPH 24 Rice hybrid	2012	PRN 1A (IR 58025)/ PRN 24R	1
13	DRRH -3, DRRH - 44 (Rice hybrid)	2010	APMS 6A/ RPHR 1005	1
14	Hybrid- 6129 (Rice hybrid)	2007	6CO2 / 6M 10	1
15	Sahyadri	2000	IR-58025Ax BR-827-35-3- 1-1-1R	1
16	US 382 ( Rice Hybrid) (IET 20727)	2012	F1/M4318	1
17	VNR 2245 (VNR 204) Rice Hybrid (IET 20716)	2012	VNR-F51/VNR-RB242	1
18	VNR 2355 plus (VNR 202) Rice hybrid (IET 20735)	2012	VNR-F51/VNR-RB66	1
19	CORH- 2	1999	IR-58025A x C-20R	1
20	DRH-775 (IET 19741)	2009	DRH 775A/ DRH 775R	1
21	GK 5003 (IET 18160)	2008	GK 5003 A X GK 5003 R	1
22	JRH- 8	2008	IR 68897A X NPT 29	1
23	Indira Sona	2006	IR 58025A X R-710-437-1-1	2
24	Rice 91H97228 (HRI-157)	2007	6CO21/ 6MO14	2
25	Rice Hybrid (JRH-4)	2007	IR 68896A x JRR (N) 65	2
26	Rice hybrid (JRH-5)	2007	IR 68897A x JRR (N) 65	2
27	Sahyadri -2 (KJTRH -3)	2005	IR-58025A X KJTR-2	2
28	Sahyadri -3 (KJTRH -12)	2005	IR-58025A X KJTR-3	2
29	US 312	2010	F 1/M66	2
30	ADTRH-1	1999	IR 58025A / IR66R	2
